# Supplementary material for: A comparative analysis of host responses to avian influenza infection in ducks and chickens highlights a role for the interferon-induced transmembrane proteins in viral resistance
Source: BMC Genomics. 2015 Aug 4;16(1):574. doi: 10.1186/s12864-015-1778-8 (PMC4523026; doi:10.1186/s12864-015-1778-8)
Supplement: Additional file 2: Table S1. — Source of IFITM protein sequences used in phylogenetic analyses. (XLSX 16 kb) [file 12864_2015_1778_MOESM2_ESM.xlsx]

## Sheet: Sheet1
Supplementary Table 1: Source of protein sequences used in phylogenetic analyses
Species	Gene	Source
ANAPL	IFITM1	Duck Ensembl Pre; scaffold 2943
CALAN	IFITM1	BGI Bird Phylogenomic Project
CORBR	IFITM1	BGI Bird Phylogenomic Project
GALGA	IFITM1	XP_003641329.1 XP_003641329.1
MANVI	IFITM1	BGI Bird Phylogenomic Project
MELGA	IFITM1	XP_003206166.1
PICPU	IFITM1	BGI Bird Phylogenomic Project
ANAPL	IFITM2	Duck Ensembl Pre; scaffold 2943
FICAL	IFITM2	Flycather Ensembl Pre; scaffold JH603356.1
GALGA	IFITM2	UCSC Genome Browser;chr5:1598390-1599631
MELGA	IFITM2	XP_003206160.1
MELUN	IFITM2	Budgerigar Ensembl Pre; scaffold JH537476.1
ANAPL	IFITM3	Duck Ensembl Pre; scaffold 2943
APTFO	IFITM3	BGI Bird Phylogenomic Project
CHAPE	IFITM3	BGI Bird Phylogenomic Project
CUCCA	IFITM3	BGI Bird Phylogenomic Project
GALGA	IFITM3	XP_420925.1
MELGA	IFITM3	UCSC Genome Browser; chr5:4912416-4913830
MESUN	IFITM3	BGI Bird Phylogenomic Project
NIPNI	IFITM3	BGI Bird Phylogenomic Project
PYGAD	IFITM3	BGI Bird Phylogenomic Project
ANAPL	IFITM5	Duck Ensembl Pre; scaffold 2943
APTFO	IFITM5	BGI Bird Phylogenomic Project
COLLI	IFITM5	BGI Bird Phylogenomic Project
CUCCA	IFITM5	BGI Bird Phylogenomic Project
GALGA	IFITM5	NP_001186427.1
MELGA	IFITM5	XP_003206159.1
MELUN	IFITM5	BGI Bird Phylogenomic Project
MESUN	IFITM5	BGI Bird Phylogenomic Project
NIPNI	IFITM5	BGI Bird Phylogenomic Project
TAEGU	IFITM5	XP_002196269.1
TINMA	IFITM5	BGI Bird Phylogenomic Project
ACACH	IFITM10	BGI Bird Phylogenomic Project
ANAPL	IFITM10	Duck Ensembl Pre; scaffold 737
APAVI	IFITM10	BGI Bird Phylogenomic Project
APTFO	IFITM10	BGI Bird Phylogenomic Project
BALRE	IFITM10	BGI Bird Phylogenomic Project
BUCRH	IFITM10	BGI Bird Phylogenomic Project
CALAN	IFITM10	BGI Bird Phylogenomic Project
CARCR	IFITM10	BGI Bird Phylogenomic Project
CHAPE	IFITM10	BGI Bird Phylogenomic Project
CHLUN	IFITM10	BGI Bird Phylogenomic Project
COLLI	IFITM10	BGI Bird Phylogenomic Project
COLST	IFITM10	BGI Bird Phylogenomic Project
CORBR	IFITM10	BGI Bird Phylogenomic Project
CUCCA	IFITM10	BGI Bird Phylogenomic Project
EGRGA	IFITM10	BGI Bird Phylogenomic Project
EURHE	IFITM10	BGI Bird Phylogenomic Project
FALPE	IFITM10	BGI Bird Phylogenomic Project
FICAL	IFITM10	Flycather Ensembl Pre; scaffold JH603202.1
GALGA	IFITM10	XP_001234446.1
GEOFO	IFITM10	BGI Bird Phylogenomic Project
LEPDI	IFITM10	BGI Bird Phylogenomic Project
MANVI	IFITM10	BGI Bird Phylogenomic Project
MELGA	IFITM10	Ensembl: ENSMGAP00000008709.2
MELUN	IFITM10	BGI Bird Phylogenomic Project
MESUN	IFITM10	BGI Bird Phylogenomic Project
NESNO	IFITM10	BGI Bird Phylogenomic Project
NIPNI	IFITM10	BGI Bird Phylogenomic Project
OPHHO	IFITM10	BGI Bird Phylogenomic Project
PELCR	IFITM10	BGI Bird Phylogenomic Project
PHACA	IFITM10	BGI Bird Phylogenomic Project
PHALE	IFITM10	BGI Bird Phylogenomic Project
PTEGU	IFITM10	BGI Bird Phylogenomic Project
PYGAD	IFITM10	BGI Bird Phylogenomic Project
STRCA	IFITM10	BGI Bird Phylogenomic Project
TAEGU	IFITM10	XP_002199112.1
TAUER	IFITM10	BGI Bird Phylogenomic Project
TINMA	IFITM10	BGI Bird Phylogenomic Project
AILME	IFITM3L	XP_002926633.1
AILME	IFITM1LA	XP_002929530.1
AILME	IFITM1LB	XP_002931300.1
BOSTA	IFITM1	NP_001071610.1
BOSTA	IFITM2	NP_001071522.1
BOSTA	IFITM3L	XP_001253014.1
CANLU	IFITM1	XP_540516.1
CANLU	IFITM3	XP_848464.2
EQUCA	IFITM1L	XP_001488723.1
EQUCA	IFITM3L	XP_001488845.1
LOXAF	IFITM2L	XP_003423116.1
LOXAF	IFITM3L	XP_003423115.1
LOXAF	IFITM1L	XP_003423114.1
ORYCU	IFITM1	Ensembl: ENSOCUP00000019211.1
ORYCU	IFITM_A	Ensembl Rabbit Scaffold AAGW02083697
SUSSC	IFITM1	XP_003124278.1
SUSSC	IFITM2	NP_001233143.1
SUSSC	IFITM3	NP_001188311.1
AILME	IFITM5	XP_002930666.1
BOSTA	IFITM5	NP_001075193.1
EQUCA	IFITM5	XP_001488861.1
FELCA	IFITM5	XP_003993866.1
LOXAF	IFITM5	XP_003423106.1
MACEU	IFITM5	AFJ23839.1
MONDO	IFITM5	XP_001363815.1
ORNAN	IFITM5	XP_001520736.2
PROCA	IFITM5	Ensembl: ENSPCAP00000005188.1
SARHA	IFITM5	XP_003774265.1
SUSSC	IFITM5	XP_003124277.1
TURTR	IFITM5	Ensembl: ENSTTRP00000012849.1
AILME	IFITM10	EFB20029.1
BOSTA	IFITM10	XP_869363.3
CANLU	IFITM10	XP_854310.2
FELCA	IFITM10	XP_003993839.1
MONDO	IFITM10	Ensembl: ENSMODP00000024109.2
MUSPU	IFITM10	Ensembl: ENSMPUP00000006027.1
PTEVA	IFITM10	Ensembl: ENSPVAP00000015555.1
SARHA	IFITM10	Ensembl: ENSSHAP00000001257.1
CALJA	IFITM3L	XP_002759232.1
GORGO	IFITM1	XP_004050386.1
GORGO	IFITM3L	XP_004052990.1
HOMSA	IFITM1	NP_003632.3
HOMSA	IFITM2	CAG46672.1
HOMSA	IFITM3	NP_066362.2
MACMU	IFITM1	XP_001085444.1
MACMU	IFITM3L	XP_002798409.1
MACMU	IFITM3	XP_001085331.1
NOMLE	IFITM3	XP_003260653.1
PANTR	IFITM1	Ensembl: ENSPTRP00000048340.3
PANTR	IFITM2	NP_001185696.1
PANTR	IFITM3	NP_001185686.1
PAPAN	IFITM1	XP_003909358.1
PONPY	IFITM1	NP_001185691.1
PONPY	IFITM3	XP_002821363.2
SAIBO	IFITM1	XP_003943374.1
CALJA	IFITM5	XP_002755751.1
HOMSA	IFITM5	NP_001020466.1
MACMU	IFITM5	XP_001085215.1
MICMU	IFITM5	Ensembl: ENSMICP00000005774.1
NOMLE	IFITM5	XP_003281344.1
OTOGA	IFITM5	XP_003802809.1
PANPA	IFITM5	XP_003806058.1
PANTR	IFITM5	NP_001185698.1
PAPAN	IFITM5	XP_003909355.1
PONPY	IFITM5	Ensembl: ENSPPYP00000003323.1
SAIBO	IFITM5	XP_003943375.1
CALJA	IFITM10	XP_002755716.2
GORGO	IFITM10	XP_004050459.1
HOMSA	IFITM10	NP_001164291.2
MACMU	IFITM10	EHH22560.1
OTOGA	IFITM10	XP_003798465.1
PONPY	IFITM10	Ensembl: ENSPPYP00000003381.2
CAVPO	IFITM3L	XP_003461344.1
CRIGR	IFITM3L	XP_003512962.1
CRIGR	IFITM2L	XP_003498656.1
MUSMU	IFITM7	NP_001257647.1
MUSMU	IFITM1	NP_081096.3
MUSMU	IFITM2	NP_109619.1
MUSMU	IFITM3	NP_079654.1
RATNO	IFITM7	Ensembl:ENSRNOP00000032461.4 ENSRNOP00000032461.4
RATNO	IFITM1	NP_001099784.1
RATNO	IFITM2	NP_110460.1
RATNO	IFITM3	NP_001129596.1
CAVPO	IFITM5	XP_003461363.1
CRIGR	IFITM5	XP_003512958.1
DIPOR	IFITM5	Ensembl: ENSDORP00000003851.1
HETGL	IFITM5	EHB16333.1
ICTTR	IFITM5	Ensembl: ENSSTOP00000023675.1
MUSMU	IFITM5	NP_444318.1
RATNO	IFITM5	XP_002725792.1
CAVPO	IFITM10	XP_003468190.1
CRIGR	IFITM10	EGW04838.1
HETGL	IFITM10	EHB15723.1
ICTTR	IFITM10	Ensembl: ENSSTOP00000023675.1
MUSMU	IFITM10	Q8BR26.3
RATNO	IFITM10	Ensembl: ENSRNOP00000027344.6
