# Supplementary material for: A comparative analysis of host responses to avian influenza infection in ducks and chickens highlights a role for the interferon-induced transmembrane proteins in viral resistance
Source: BMC Genomics. 2015 Aug 4;16(1):574. doi: 10.1186/s12864-015-1778-8 (PMC4523026; doi:10.1186/s12864-015-1778-8)
Supplement: Additional file 3: Table S2. — Species names and abbreviations used in phylogenetic analyses. (XLSX 16 kb) [file 12864_2015_1778_MOESM3_ESM.xlsx]

## Sheet: species_abbreviation
Supplementary Table 2: Abbeviated names of species used in phylogenetic analyses
BIRD_Abbreviation	BIRD_Latin_Name	BIRD_Common_Name	VERT_Abbreviation	VERT_Latin_Name	VERT_Common_Name
ACACH	Acanthisitta chloris	Rifleman	AILME	Ailuropoda melanoleuca	Panda
ANAPL	Anas platyrhynchos domestica	Pekin duck	ANOCA	Anolis carolinensis	Anole
ANOCA	Anolis carolinensis	Carolina anole	BOSTA	Bos taurus	Cow
APAVI	Apaloderma vittatum	Bar-tailed trogon	CALJA	Callithrix jacchus	Marmoset
APTFO	Aptenodytes forsteri	Emperor penguin	CANLU	Canis lupus familiaris	Dog
BALRE	Balearica regulorum gibbericeps	Grey crowned crane	CAVPO	Cavia porcellus	Guinea pig
BUCRH	Buceros rhinoceros silvestris	Rhinoceros hornbill	CHRPI	Chrysemys picta	Painted turtle
CALAN	Calypte anna	Anna's hummingbird	CRIGR	Cricetulus griseus	Chinese hamster
CAPCA	Caprimugus Carolinensis	Chuck-will's widow	DANRE	Danio rerio	Zebrafish
CARCR	Cariama cristata	Red-legged seriema	DIPOR	Dipodomys ordii	Kangaroo rat
CATAU	Cathartes aura	Turkey vulture	EQUCA	Equus caballus	Horse
CHAPE	Chaetura pelagica	Chimney swift	FELCA	Felis catus	Cat
CHAVO	Charadrius vociferus	Killdeer	GORGO	Gorilla gorilla gorilla	Western Lowland Gorilla
CHLUN	Chlamydotis undulata	Houbara bustard	HETGL	Heterocephalus glaber	Naked molerat
COLLI	Columba livia	Rock pigeon	HOMSA	Homo sapiens	Human
COLST	Colius striatus	Speckled mousebird	ICTTR	Ictidomys tridecemlineatus	Thirteen-lined ground squirrel
CORBR	Corvus brachyrhynchos	American crow	LOXAF	Loxodonta africana	African savanna elephant
CUCCA	Cuculus canorus	Common cuckoo	MACEU	Macropus eugenii	Wallaby
EGRGA	Egretta garzetta	Little egret	MACMU	Macaca mulatta	Rhesus Macaque
EURHE	Eurypyga helias	Sunbittern	MICMU	Microcebus murinus	Mouse lemur
FALPE	Falco peregrinus	Peregrine falcon	MONDO	Monodelphis domestica	Opossum
FICAL	Ficedula albicollis	Collared flycatcher	MUSMU	Mus musculus	Mouse
FULGL	Fulmarus glacialis	Northern fulmar	MUSPU	Mustela putorius furo	Ferret
GALGA	Gallus gallus	Chicken	NOMLE	Nomascus leucogenys	Northern white-cheeked gibbon
GAVST	Gavia stellata	Red-throated loon	ORNAN	Ornithorhynchus anatinus	Platypus
GEOFO	Geospiza fortis	Medium groundfinch	ORYCU	Oryctolagus cuniculus	Rabbit
HALAL	Haliaeetus albicilla	White-tailed eagle	OTOGA	Otolemur Garnettii	Bushbaby
LEPDI	Leptosomus discolor	Cuckoo roller	PANPA	Pan paniscus	Bonobo
MANVI	Manacus vitellinus	Golden-collared manakin	PANTR	Pan troglodytes	Chimpanzee
MELGA	Meleagris gallopavo	Wild turkey	PAPAN	Papio anubis	Olive Baboon
MELUN	Melopsittacus undulatus	Budgerigar	PONPY	Pongo pygmaeus	Orangutan
MERNU	Merops nubicus	Northern Carmine bee-eater	PROCA	Procavia capensis	Rock Hyrax
MESUN	Mesitornis unicolor	Brown mesite	PTEVA	Pteropus vampyrus	Mega bat
NESNO	Nestor notabilis	Kea	RATNO	Rattus norvegicus	Rat
NIPNI	Nipponia nippon	Crested ibis	SAIBO	Saimiri boliviensis	Bolivian squirrel monkey
OPHHO	Ophisthocomus hoazin	Hoatzin	SARHA	Sarcophilus harrisii	Tasmanian devil
PELCR	Pelecanus crispus	Dalmatian pelican	SUSSC	Sus scrofa	Pig
PHACA	Phalacrocorax carbo	Great cormorant	TURTR	Tursiops truncatus	Bottlenose dolphin
PHALE	Phaethon lepturus	White-tailed tropicbird	XENLA	Xenopus laevis	African clawed frog
PHORU	Phoenicopterus ruber	American flamingo
PICPU	Picoides pubescens	Downy woodpecker
PODCR	Podiceps cristatus	Great crested grebe
PTEGU	Pterocles guturalis	Yellow-throated sandgrouse
PYGAD	Pygoscelis adeliae	Adelie penguin
STRCA	Struthio camelus	Ostrich
TAEGU	Taeniopygia guttata	Zebra finch
TAUER	Tauraco erythrolophus	Red-crested turaco
TINMA	Tinamus major	Great tinamou
TYTAL	Tyto alba	Barn owl
