# Supplementary material for: A comparative analysis of host responses to avian influenza infection in ducks and chickens highlights a role for the interferon-induced transmembrane proteins in viral resistance
Source: BMC Genomics. 2015 Aug 4;16(1):574. doi: 10.1186/s12864-015-1778-8 (PMC4523026; doi:10.1186/s12864-015-1778-8)
Supplement: Additional file 8: Table S3. — Nucleotide substitution model selection implemented in DATAMONKEY. (XLSX 11 kb) [file 12864_2015_1778_MOESM8_ESM.xlsx]

## Sheet: Sheet1
Supplementary Table 3. Nucleotide substitution model selection implemented in DATAMONKEY
Gene	Index	Model	# prm	lnL	LRT	AIC	p-Value	Number of Sequences
IFITM1	66	010110	43	-3124.08	5.526	6334.15	0.237444	21
IFITM2	66	010110	11	-1345.61	10.086	2713.22	0.039003	5
IFITM3	56	010010	19	-2314.89	11.339	4667.77	0.0230037	9
IFITM5	77	010210	24	-2197.5	5.569	4443	0.134579	11
IFITM10	77	010210	78	-3876.67	10.025	7909.35	0.0183535	38
