# Supplementary material for: A comparative analysis of host responses to avian influenza infection in ducks and chickens highlights a role for the interferon-induced transmembrane proteins in viral resistance
Source: BMC Genomics. 2015 Aug 4;16(1):574. doi: 10.1186/s12864-015-1778-8 (PMC4523026; doi:10.1186/s12864-015-1778-8)
Supplement: Additional file 9: Table S4. — Positively selected sites in IR-IFITM genes detected using FUBAR method implemented in DATAMONKEY. This summary table reports the means of posterior distribution of synonymous (α) and non-synonymous (β) substitution rates over sites, as well as the mean posterior probability for ω (=β/α) > 1 at a site. Indications of chain convergence and sampling variability for predictions at a given site are provided by the potential scale reduction factor (PSRF; if close to 1, then the MCMC chains have sufficiently converged), and the effective sample size Neff. (XLSX 13 kb) [file 12864_2015_1778_MOESM9_ESM.xlsx]

## Sheet: Sheet1
Gene	Codon (AA)	Region	α	β	β-α	Posterior Prob β>α	Emp. Bayes Factor	PSRF	Neff
IFITM1	106F	IM2	0.0709174	0.278512	0.207595	0.955197	28.24	1.00331	605.091
	112A	IM2	0.0652587	0.282365	0.217106	0.96766	39.6337	1.00308	622.145
	118T	IM2	0.0664932	0.24993	0.183437	0.954936	28.0685	1.00334	603.187
	135P		0.103179	0.849698	0.746519	0.985014	87.0623	1.00809	387.259
Supplementary Table 4. Positively selected sites in IR-IFITM genes detected using FUBAR method implemented in DATAMONKEY
This summary table reports the means of posterior distribution of synonymous (α) and non-synonymous (β) substitution rates over sites,
as well as the mean posterior probability for ω (=β/α) > 1 at a site. Indications of chain convergence and sampling variability for predictions
at a given site are provided by the potential scale reduction factor (PSRF; if close to 1, then the MCMC chains have sufficiently converged), and the effective sample size Neff.
