# Supplementary material for: A comparative analysis of host responses to avian influenza infection in ducks and chickens highlights a role for the interferon-induced transmembrane proteins in viral resistance
Source: BMC Genomics. 2015 Aug 4;16(1):574. doi: 10.1186/s12864-015-1778-8 (PMC4523026; doi:10.1186/s12864-015-1778-8)
Supplement: Additional file 10: Table S5. — Site-specific tests for positive selection on different IFITM sub-families calculated using Codeml (PAML). lnL, the log-likelihood difference between the two models; 2DL, twice the log-likelihood difference between the two models. The positively selected sites were identified with posterior probability >0.95 using Bayes empirical Bayes (BEB) approach. *, posterior probability >0.95. Codon positions are according to the sequences of duck IFITM peptides. (XLSX 13 kb) [file 12864_2015_1778_MOESM10_ESM.xlsx]

## Sheet: Sheet1
Models	lnL	Estimates of parameters	2DL	Positively Selected Sites
Avian IFITM1
M8	-2969.28	p0 = 0.8351, p = 0.6277, q = 32.7105, p1 = (0.1649), w= 1.3045
M8A	-2970.34	p0 = 0.8000, p = 0.6826, q = 3.6331, p1 = (0.2000), w= 1.0000	2.13 (P=0.1449)	none
Avian IFITM2
M8	-1266.71	p0 = 0.9596, p = 0.5428, q = 1.9139, p1 = (0.0403), w= 4.9755
M8A	-1266.71	p0 = 0.8597, p = 0.6366, q = 3.2089, p1 = (0.1403), w= 1.0000	2.13 (P=0.1449)	none
Avian IFITM3
M8	-2178.66	p0 = 0.7820, p = 0.6137, q = 2.5837, p1 = (0.2180), w= 1.8629
M8A	-2182.46	p0 = 0.6915, p = 0.9070, q = 7.0189, p1 = (0.3085), w= 1.0000	7.62 (P=5.78E-0.03)	138R*, 142H*
Avian IFITM5
M8	-2037.34	p0 = 1.0000, p = 0.4084, q = 2.6870, p1 = (0.0000), w= 1.0000
M8A	-2037.34	p0 = 1.0000, p = 0.4084, q = 2.6870, p1 = (0.0000), w= 1.0000	0.00 (P = 1.00)	none
Avian IFITM10
M8	-3539.8	p0 = 0.9609, p = 0.1275, q = 0.7973, p1 = (0.0391), w= 4.8365
M8A	-3547.65	p0 = 0.8746, p = 0.1490, q = 1.9701, p1 = (0.1254), w= 1.0000	15.69 (P = 7.45E-05)	34E*, 36A*
Supplementary Table 5. Site-specific tests for positive selection on different IFITM sub-families calculated using Codeml (PAML).
lnL, the log-likelihood difference between the two models; 2DL, twice the log-likelihood difference between the two models;
The positively selected sites were identified with posterior probability =>0.95 using Bayes empirical Bayes (BEB) approach.
*, posterior probability >0.95. Codon positions are according to the sequences of duck IFITM peptides.
