# Supplementary material for: A comparative analysis of host responses to avian influenza infection in ducks and chickens highlights a role for the interferon-induced transmembrane proteins in viral resistance
Source: BMC Genomics. 2015 Aug 4;16(1):574. doi: 10.1186/s12864-015-1778-8 (PMC4523026; doi:10.1186/s12864-015-1778-8)
Supplement: Additional file 11: Table S6. — Genes significantly differentially expressed in the lung and ileum of chicken and duck after infection with H5N1 and H5N2 avian influenza. (XLSX 821 kb) [file 12864_2015_1778_MOESM11_ESM.xlsx]

## Sheet: GGA_Ileum_1_con_high
Gene_ID	FDR	fold_change	Associated Gene Name	Description	EntrezGene ID
ENSGALG00000015176	0.0225879	47.2077	GNA14	guanine nucleotide binding protein (G protein), alpha 14	431611
ENSGALG00000000199	7.06e-17	40.6839		class II histocompatibility antigen, B-L beta chain	425256
ENSGALG00000007109	1.11e-05	27.7229	APOAIV	apolipoprotein A-IV precursor [Source:RefSeq peptide;Acc:NP_990269]	395780
ENSGALG00000019061	3.68e-06	25.8022	MMP1	matrix metallopeptidase 1 (interstitial collagenase)	418982
ENSGALG00000013070	0.00249823	17.4593	C7orf57	chromosome 7 open reading frame 57 [Source:HGNC Symbol;Acc:22247]	420941
ENSGALG00000001035	2.72e-05	13.2454		nuclear receptor ROR-beta-like isoform X1	431047
ENSGALG00000019552	6.18e-22	11.4294	SERPINB2	serpin peptidase inhibitor, clade B (ovalbumin), member 2 [Source:HGNC Symbol;Acc:8584]	420896
ENSGALG00000001100	0.00873593	8.18601	ST3GAL4	ST3 beta-galactoside alpha-2,3-sialyltransferase 4 [Source:HGNC Symbol;Acc:10864]	419718
ENSGALG00000022801	0.00505368	7.64756	XKR9	XK-related protein 9 [Source:RefSeq peptide;Acc:NP_001029996]	428363
ENSGALG00000005739	1.04e-05	7.54998	SCD	stearoyl-CoA desaturase 1 [Source:RefSeq peptide;Acc:NP_990221]	395706
ENSGALG00000002637	0.00046096	6.87068	RBP7	retinol binding protein 7, cellular [Source:HGNC Symbol;Acc:30316]
ENSGALG00000000558	0.0312769	6.75999	SLC1A6	solute carrier family 1 (high affinity aspartate/glutamate transporter), member 6 [Source:HGNC Symbol;Acc:10944]	420057
ENSGALG00000026232	3.09e-22	6.52376		IgGFc-binding protein-like	100857939
ENSGALG00000016491	8.26e-10	6.38556	APOB	apolipoprotein B precursor [Source:RefSeq peptide;Acc:NP_001038098]	396535
ENSGALG00000011796	6.15e-10	6.24088	GPRC5A	G protein-coupled receptor, family C, group 5, member A	417960
ENSGALG00000007208	6.11e-19	6.16144		zona pellucida binding protein
ENSGALG00000008449	0.0242212	6.136		collagen alpha-1(VII) chain-like
ENSGALG00000022250	0.0351756	5.89176		coiled-coil domain-containing protein 81-like
ENSGALG00000016774	1.37e-19	5.60248	NPAS2	neuronal PAS domain-containing protein 2 [Source:RefSeq peptide;Acc:NP_001025713]	395433
ENSGALG00000013304	9.38e-11	5.56151	SLC5A12	solute carrier family 5 (sodium/glucose cotransporter), member 12 [Source:HGNC Symbol;Acc:28750]	431338
ENSGALG00000015767	0.00435339	5.5256	FABP4	fatty acid-binding protein, adipocyte [Source:RefSeq peptide;Acc:NP_989621]	374165
ENSGALG00000010866	0.00261279	5.24105	AREG	amphiregulin precursor [Source:RefSeq peptide;Acc:NP_001026708]	428752
ENSGALG00000006662	0.00165512	5.05191	BPIFB8	Ovocalyxin-36 precursor [Source:RefSeq peptide;Acc:NP_001026032]	419289
ENSGALG00000026945	8.96e-08	4.97561	CIDEC	cell death-inducing DFFA-like effector c [Source:HGNC Symbol;Acc:24229]	100859733
ENSGALG00000023395	0.00389123	4.96762	PLIN1	perilipin-1 [Source:RefSeq peptide;Acc:NP_001120911]	415487
ENSGALG00000013548	1.47e-05	4.94568	GZMA	granzyme A precursor [Source:RefSeq peptide;Acc:NP_989788]	395108
ENSGALG00000027649	1.23e-07	4.85821		von Willebrand factor type D domain; PF00094
ENSGALG00000003647	2.23e-13	4.83621	SLC13A2	solute carrier family 13 (sodium-dependent dicarboxylate transporter), member 2	427830
ENSGALG00000006322	3.81e-15	4.44244	CLCA1	chloride channel accessory 1 (or 4); PF08434	424523
ENSGALG00000014713	0.0403075	4.3165	DDX4	probable ATP-dependent RNA helicase DDX4 [Source:RefSeq peptide;Acc:NP_990039]	395447
ENSGALG00000028028	0.0255692	4.19867	LMBR1L	limb region 1 homolog (mouse)-like [Source:HGNC Symbol;Acc:18268]	100859770
ENSGALG00000018534	0.00520529	4.11471	AQP7	aquaporin 7 [Source:HGNC Symbol;Acc:640]	426892
ENSGALG00000025921	0.000648249	4.09559		KIAA1161; PF01055; Glycosyl hydrolases family 31	431653
ENSGALG00000017267	0.0318061	4.06276	THRSP	thyroid hormone responsive [Source:RefSeq peptide;Acc:NP_998742]	404755
ENSGALG00000025843	3.64e-10	4.02398		ncRNA; RNA_misc
ENSGALG00000007114	1.64e-05	4.01814	APOA1	Apolipoprotein A-I [Source:UniProtKB/Swiss-Prot;Acc:P08250]	396536
ENSGALG00000004418	0.037577	3.90409	SS2R	somatostatin receptor type 2 [Source:RefSeq peptide;Acc:NP_001025516]	395305
ENSGALG00000026928	4.74e-09	3.83593	KLF4	Kruppel-like factor 4 (gut) [Source:HGNC Symbol;Acc:6348]	770254
ENSGALG00000015004	1.1e-09	3.8267	RIOK3	RIO kinase 3 [Source:HGNC Symbol;Acc:11451]	421074
ENSGALG00000028318	1.97e-07	3.82557	CIP1	cdk inhibitor CIP1 (p21) [Source:RefSeq peptide;Acc:NP_989727]	378914
ENSGALG00000015425	0.00503526	3.80885	LPL	Lipoprotein lipase [Source:UniProtKB/Swiss-Prot;Acc:P11602]	396219
ENSGALG00000011940	0.00823848	3.77201	CCK	cholecystokinin precursor [Source:RefSeq peptide;Acc:NP_001001741]	414884
ENSGALG00000002466	2.08e-05	3.70202	SLC2A5	solute carrier family 2 (facilitated glucose/fructose transporter), member 5	419438
ENSGALG00000004724	0.012309	3.41498	RAB18B	member RAS oncogene family; PF00025; ADP-ribosylation factor family	425531
ENSGALG00000026137	5.37e-11	3.31172	CDKN2B	cyclin-dependent kinase inhibitor 2B [Source:RefSeq peptide;Acc:NP_989764]	395076
ENSGALG00000004103	0.0392161	3.31012	FAM81A	family with sequence similarity 81, member A	415396
ENSGALG00000026089	0.00287689	3.23833	SLC26A6	solute carrier family 26, member 6 [Source:RefSeq peptide;Acc:NP_001239183]	416012
ENSGALG00000005572	5.07e-06	3.19949	NOXO1	NADPH oxidase organizer 1 [Source:HGNC Symbol;Acc:19404]	416546
ENSGALG00000017040	0.0343667	3.19085			418892
ENSGALG00000013546	0.000112838	3.16271	GZMK	granzyme K (granzyme 3; tryptase II)	426168
ENSGALG00000028673	0.0494194	3.13182	MARCH3	membrane-associated ring finger (C3HC4) 3, E3 ubiquitin protein ligase [Source:HGNC Symbol;Acc:28728]	768965
ENSGALG00000016511	0.00081319	3.11709	GPR64	G protein-coupled receptor 64	418611
ENSGALG00000014973	0.034367	3.10937	GPR156	G protein-coupled receptor 156	418333
ENSGALG00000028376	0.00602673	3.10828	FGF19	fibroblast growth factor 19 precursor [Source:RefSeq peptide;Acc:NP_990005]	395394
ENSGALG00000006744	9e-08	3.06217	MUC2	mucin 2, oligomeric mucus/gel-forming [Source:HGNC Symbol;Acc:7512]
ENSGALG00000015140	5.07e-06	3.04829	DSC2	desmocollin 2	428527
ENSGALG00000002869	1.72e-05	3.03845	ENPP3	ectonucleotide pyrophosphatase/phosphodiesterase 3 [Source:HGNC Symbol;Acc:3358]	426928
ENSGALG00000010331	3.56e-05	3.01885	MME	neprilysin [Source:RefSeq peptide;Acc:NP_001004412]	425031
ENSGALG00000014190	0.000193865	2.95094
ENSGALG00000013094	1.09e-06	2.94707	DDC	dopa decarboxylase (aromatic L-amino acid decarboxylase) [Source:HGNC Symbol;Acc:2719]	420947
ENSGALG00000012873	0.0312769	2.89895	SERPINB5	serpin peptidase inhibitor, clade B (ovalbumin), member 5	420900
ENSGALG00000017301	0.00873593	2.88384			419050
ENSGALG00000016342	0.00461262	2.88283	MYOM2	M-protein, striated muscle [Source:RefSeq peptide;Acc:NP_990466]	396034
ENSGALG00000010864	0.00364906	2.87415	EREG	proepiregulin precursor [Source:RefSeq peptide;Acc:NP_001001203]	408036
ENSGALG00000021024	0.008328	2.84808			415531
ENSGALG00000003253	0.00250474	2.82101	ATP8B1	ATPase, aminophospholipid transporter, class I, type 8B, member 1 [Source:HGNC Symbol;Acc:3706]
ENSGALG00000009700	8.06e-05	2.81584	PDK4	pyruvate dehydrogenase kinase, isozyme 4 [Source:RefSeq peptide;Acc:NP_001186838]	420570
ENSGALG00000020679	4.58e-07	2.80315	PLEKHS1	pleckstrin homology domain containing, family S member 1 [Source:HGNC Symbol;Acc:26285]
ENSGALG00000023925	0.00125493	2.79336			100858007
ENSGALG00000026853	0.00158228	2.78941	FGF3	Fibroblast growth factor 3 [Source:UniProtKB/Swiss-Prot;Acc:P48801]	396267
ENSGALG00000003073	0.000101349	2.75833	RHOBTB1	rho-related BTB domain-containing protein 1 [Source:RefSeq peptide;Acc:NP_001186537]	423664
ENSGALG00000016299	0.000138581	2.73698	FAM83B	family with sequence similarity 83, member B	428645
ENSGALG00000009511	1.11e-05	2.72922			425007
ENSGALG00000010381	0.028932	2.71881	GPR171	G protein-coupled receptor 171
ENSGALG00000026339	0.000199677	2.7178	LRRC19	leucine rich repeat containing 19 [Source:HGNC Symbol;Acc:23379]
ENSGALG00000015331	2.44e-10	2.70876	GNE	bifunctional UDP-N-acetylglucosamine 2-epimerase/N-acetylmannosamine kinase [Source:RefSeq peptide;Acc:NP_001026603]	427285
ENSGALG00000011836	0.000445243	2.70494	SLC6A20	solute carrier family 6 (proline IMINO transporter), member 20 [Source:HGNC Symbol;Acc:30927]	420699
ENSGALG00000005462	0.000594937	2.68876	ZP4	zona pellucida sperm-binding protein 4 [Source:RefSeq peptide;Acc:NP_990210]	395692
ENSGALG00000009276	0.0129825	2.67299	LRAT	lecithin retinol acyltransferase (phosphatidylcholine--retinol O-acyltransferase)	422403
ENSGALG00000009382	4.16e-05	2.65648	CAPN8	calpain 8	428561
ENSGALG00000001445	0.0365911	2.63699	FABP6	fatty acid binding protein 6, ileal [Source:HGNC Symbol;Acc:3561]	416154
ENSGALG00000026262	1.95e-05	2.6265	PMP22	peripheral myelin protein 22	417327
ENSGALG00000012418	0.00569685	2.61831	KYNU	Kynureninase [Source:UniProtKB/TrEMBL;Acc:F1NDY5]	424302
ENSGALG00000014732	7.23e-06	2.6063	ERCC8	excision repair cross-complementing rodent repair deficiency, complementation group 8	427153
ENSGALG00000023379	0.00839363	2.58159	F2RL2	coagulation factor II (thrombin) receptor-like 2	768449
ENSGALG00000019716	7.23e-06	2.57999	KRT20	keratin 20	420045
ENSGALG00000005378	0.000109426	2.56846	ARNTL	Aryl hydrocarbon receptor nuclear translocator-like protein 1 [Source:UniProtKB/Swiss-Prot;Acc:Q9I8T7]	374115
ENSGALG00000015545	5.06e-05	2.56055	TMEM246	transmembrane protein 246	427309
ENSGALG00000000497	0.000576176	2.52534			419812
ENSGALG00000005543	0.00281919	2.4523
ENSGALG00000001343	3.88e-07	2.4422	LAMB3	laminin, beta 3 [Source:HGNC Symbol;Acc:6490]	428268
ENSGALG00000001765	0.000565823	2.43982	CAAP1	caspase activity and apoptosis inhibitor 1	427364
ENSGALG00000014874	2.84e-06	2.43573	MRPS30	28S ribosomal protein S30, mitochondrial [Source:RefSeq peptide;Acc:NP_990270]	395781
ENSGALG00000005662	0.000588188	2.42717	AMPD3	AMP deaminase 3 [Source:RefSeq peptide;Acc:NP_001186517]	423041
ENSGALG00000006131	0.00788065	2.41786	FTCD	formimidoyltransferase-cyclodeaminase [Source:RefSeq peptide;Acc:NP_990234]	395726
ENSGALG00000009768	0.0124248	2.40537	CCRN4L	nocturnin [Source:RefSeq peptide;Acc:NP_001009928]	404779
ENSGALG00000002390	0.0266124	2.39217	CA6	carbonic anhydrase VI	428187
ENSGALG00000006728	0.000286604	2.38561	SLC5A1	solute carrier family 5 (sodium/glucose cotransporter), member 1	395496
ENSGALG00000016858	0.000173825	2.37635	SLC10A2	solute carrier family 10 (sodium/bile acid cotransporter), member 2	428018
ENSGALG00000012173	0.00392718	2.36025	LGALS3	Galectin-3 [Source:UniProtKB/TrEMBL;Acc:A4GTP0]
ENSGALG00000002121	0.00581105	2.35921	PLEKHN1	pleckstrin homology domain containing, family N member 1	771179
ENSGALG00000029015	0.000273246	2.35579	TM6SF2	transmembrane 6 superfamily member 2 [Source:HGNC Symbol;Acc:11861]	425719
ENSGALG00000010792	0.0046812	2.35396	AGMO	alkylglycerol monooxygenase [Source:HGNC Symbol;Acc:33784]	772374
ENSGALG00000015020	0.020715	2.33919	TMEM171	transmembrane protein 171	427220
ENSGALG00000009560	0.000944218	2.33685	SC4MOL	methylsterol monooxygenase 1 [Source:RefSeq peptide;Acc:NP_001006438]	422423
ENSGALG00000003285	0.00134909	2.32816	CDHR2	cadherin-related family member 2 [Source:HGNC Symbol;Acc:18231]	416223
ENSGALG00000010148	1.28e-07	2.31116	PTPRR	protein tyrosine phosphatase, receptor type, R [Source:HGNC Symbol;Acc:9680]	771985
ENSGALG00000014509	0.00214292	2.31039	BST1	ADP-ribosyl cyclase 2 precursor [Source:RefSeq peptide;Acc:NP_001186972]	422828
ENSGALG00000015589	1.11e-05	2.2938	MSH3	mutS homolog 3 (E. coli) [Source:HGNC Symbol;Acc:7326]	427318
ENSGALG00000019555	3.5e-05	2.28935	SERPINB1	serpin peptidase inhibitor, clade B (ovalbumin), member 1
ENSGALG00000015663	7.19e-08	2.28416	HSDL2	hydroxysteroid dehydrogenase like 2	100858057
ENSGALG00000013493	8.52e-06	2.28312	SPTLC1	serine palmitoyltransferase, long chain base subunit 1	426145
ENSGALG00000028998	4.21e-07	2.27767	XPA	DNA repair protein complementing XP-A cells homolog [Source:RefSeq peptide;Acc:NP_990184]	395659
ENSGALG00000027305	0.040608	2.26979	SKAP1	src kinase associated phosphoprotein 1 [Source:HGNC Symbol;Acc:15605]
ENSGALG00000000241	1.21e-05	2.26809	STARD4	StAR-related lipid transfer (START) domain containing 4 [Source:RefSeq peptide;Acc:NP_001073210]	769322
ENSGALG00000000620	0.00256511	2.26806	FABP3	fatty acid-binding protein, heart [Source:RefSeq peptide;Acc:NP_001026060]	419557
ENSGALG00000010032	0.00312117	2.26625	PLB1	phospholipase B1 [Source:HGNC Symbol;Acc:30041]	100857741
ENSGALG00000014672	6.51e-05	2.26564	ARSK	arylsulfatase K precursor [Source:RefSeq peptide;Acc:NP_001026586]	427116
ENSGALG00000002258	0.00755263	2.26426
ENSGALG00000009958	0.0102603	2.25914	ABCG8	ATP-binding cassette, sub-family G (WHITE), member 8	421402
ENSGALG00000004252	0.0409839	2.24843			420160
ENSGALG00000014687	1.92e-05	2.23896	EPHA1	ephrin type-A receptor 1 precursor [Source:RefSeq peptide;Acc:NP_989691]	378782
ENSGALG00000014984	0.000130932	2.22807	F2RL1	proteinase-activated receptor 2 precursor [Source:RefSeq peptide;Acc:NP_001012626]	427213
ENSGALG00000005766	0.0484294	2.22335	PKD2L1	polycystic kidney disease 2-like 1 [Source:HGNC Symbol;Acc:9011]	428954
ENSGALG00000009114	0.0225879	2.21996	DGAT2	diacylglycerol O-acyltransferase 2 [Source:HGNC Symbol;Acc:16940]	421309
ENSGALG00000005469	0.000213024	2.21976	CYP2C45	-
ENSGALG00000014648	0.00218312	2.21074	CETN3	centrin, EF-hand protein, 3 [Source:HGNC Symbol;Acc:1868]
ENSGALG00000021685	0.000576176	2.21024	SERINC2	serine incorporator 2 precursor [Source:RefSeq peptide;Acc:NP_001026061]	419558
ENSGALG00000006300	5.07e-06	2.20485	LDHA	L-lactate dehydrogenase A chain [Source:RefSeq peptide;Acc:NP_990615]	396221
ENSGALG00000015544	0.00439253	2.2038	ALDOB	Fructose-bisphosphate aldolase B [Source:UniProtKB/Swiss-Prot;Acc:P07341]	427308
ENSGALG00000015071	1.19e-05	2.19499	FOCAD	focadhesin	427233
ENSGALG00000015164	7.23e-06	2.18792	PCSK5	proprotein convertase subtilisin/kexin type 5
ENSGALG00000006175	0.00632649	2.18612	DPEP1	dipeptidase 1 (renal) [Source:HGNC Symbol;Acc:3002]	415842
ENSGALG00000015209	0.000150951	2.18593	NFIL3	nuclear factor interleukin-3-regulated protein [Source:RefSeq peptide;Acc:NP_989949]	395326
ENSGALG00000013830	0.0215257	2.1843	SLMO1	slowmo homolog 1 [Source:RefSeq peptide;Acc:NP_001026182]	421035
ENSGALG00000004243	0.000176037	2.18363	IFITM3	interferon-induced transmembrane protein 3	422993
ENSGALG00000027714	0.000214681	2.18233	ATG10	autophagy related 10	427322
ENSGALG00000003775	0.000229117	2.17687	RICTOR	RPTOR independent companion of MTOR, complex 2 [Source:HGNC Symbol;Acc:28611]	427447
ENSGALG00000005824	0.00256511	2.17559	SUSD2	sushi domain containing 2 [Source:HGNC Symbol;Acc:30667]	416922
ENSGALG00000001319	0.000400736	2.17191	CAMK1G	calcium/calmodulin-dependent protein kinase IG	419859
ENSGALG00000004346	4.23e-05	2.16609	P2RY4	pyrimidinergic receptor P2Y, G-protein coupled, 4	100857687
ENSGALG00000026547	0.000273246	2.16198	TPGS2	tubulin polyglutamylase complex subunit 2	426891
ENSGALG00000025887	0.00427221	2.14851	ATF3	activating transcription factor 3	421369
ENSGALG00000009955	0.00221436	2.14688	ABCG5	ATP-binding cassette, sub-family G (WHITE), member 5 [Source:HGNC Symbol;Acc:13886]	421401
ENSGALG00000011664	0.00267781	2.14483	RASSF6	Ras association (RalGDS/AF-6) domain family member 6	422653
ENSGALG00000014412	0.0312769	2.14223	CSTA	cystatin A (stefin A) [Source:HGNC Symbol;Acc:2481]	418268
ENSGALG00000014244	0.0391677	2.13651	SCNN1A	amiloride-sensitive sodium channel subunit alpha [Source:RefSeq peptide;Acc:NP_990476]	396050
ENSGALG00000007579	0.0219922	2.13555	APBB1IP	amyloid beta A4 precursor protein-binding family B member 1-interacting protein [Source:RefSeq peptide;Acc:NP_001006357]	420492
ENSGALG00000008308	0.000516229	2.13034	BHLHE40	basic helix-loop-helix family, member e40	416108
ENSGALG00000001763	0.0282451	2.12277	CZH18ORF25	-	416381
ENSGALG00000015315	0.000436791	2.11814	TRIM14	tripartite motif-containing protein 14 [Source:RefSeq peptide;Acc:NP_001026602]	427282
ENSGALG00000003589	0.00017666	2.11521	VTN	vitronectin precursor [Source:RefSeq peptide;Acc:NP_990392]	395935
ENSGALG00000014682	8.57e-05	2.11456	CAST	calpastatin [Source:RefSeq peptide;Acc:NP_001131122]	427121
ENSGALG00000001252	6.91e-05	2.11188	CREB3L3	cAMP responsive element binding protein 3-like 3 [Source:HGNC Symbol;Acc:18855]	428333
ENSGALG00000007382	0.00296403	2.11015	CDA	cytidine deaminase [Source:RefSeq peptide;Acc:NP_001139516]	771849
ENSGALG00000012271	0.00105346	2.10514	MTTP	microsomal triglyceride transfer protein large subunit precursor [Source:RefSeq peptide;Acc:NP_001103254]	422709
ENSGALG00000014857	0.000526947	2.10427	SEPP1	selenoprotein P precursor [Source:RefSeq peptide;Acc:NP_001026780]	431587
ENSGALG00000015345	5.84e-06	2.09871	AIM1	absent in melanoma 1 [Source:HGNC Symbol;Acc:356]
ENSGALG00000004332	0.000615407	2.09415	PLA2G12B	phospholipase A2, group XIIB	423705
ENSGALG00000015090	1.46e-06	2.09155	PLIN2	perilipin-2 [Source:RefSeq peptide;Acc:NP_001026591]	427237
ENSGALG00000005547	0.0053357	2.0907	PIK3AP1	Phosphoinositide 3-kinase adapter protein 1 [Source:UniProtKB/Swiss-Prot;Acc:Q9DDT2]	374268
ENSGALG00000023768	0.00901395	2.08925	EPHA2	EPH receptor A2	771550
ENSGALG00000012681	0.00149356	2.08876	MBOAT1	membrane bound O-acyltransferase domain containing 1
ENSGALG00000014684	1.37e-05	2.08689	ERAP1	endoplasmic reticulum aminopeptidase 1	427122
ENSGALG00000028168	0.000665729	2.08666	HDHD2	haloacid dehalogenase-like hydrolase domain containing 2	416385
ENSGALG00000011320	0.0239713	2.08237	TMCC3	transmembrane and coiled-coil domain family 3 [Source:HGNC Symbol;Acc:29199]	417905
ENSGALG00000006624	0.00031248	2.08144	KY	kyphoscoliosis peptidase [Source:HGNC Symbol;Acc:26576]	429137
ENSGALG00000014972	0.00060074	2.081	LRRC58	leucine rich repeat containing 58 [Source:HGNC Symbol;Acc:26968]	418332
ENSGALG00000002771	1.21e-05	2.08036	CRIP2	cysteine-rich protein 2	424374
ENSGALG00000028135	0.0031082	2.07673	C5orf63	chromosome 5 open reading frame 63 [Source:HGNC Symbol;Acc:40051]	427125
ENSGALG00000014862	0.00491108	2.07111	HMGCS1	hydroxymethylglutaryl-CoA synthase, cytoplasmic [Source:RefSeq peptide;Acc:NP_990742]	396379
ENSGALG00000006393	0.0177839	2.06144	GPR112	G protein-coupled receptor 112 [Source:HGNC Symbol;Acc:18992]	422244
ENSGALG00000004627	0.00427221	2.05735	LAMC2	laminin, gamma 2 [Source:HGNC Symbol;Acc:6493]	408043
ENSGALG00000011894	0.00283148	2.05555	CYP2D6	cytochrome P450, family 2, subfamily D, polypeptide 6 [Source:HGNC Symbol;Acc:2625]
ENSGALG00000016554	0.0187427	2.05528	ACE2	angiotensin I converting enzyme 2	418623
ENSGALG00000011806	0.0160187	2.05279	MUC13	mucin 13, cell surface associated [Source:HGNC Symbol;Acc:7511]
ENSGALG00000005059	0.00520912	2.05273	CDHR5	cadherin-related family member 5 [Source:HGNC Symbol;Acc:7521]
ENSGALG00000016143	0.00312456	2.05223	RHPN1	rhophilin, Rho GTPase binding protein 1	420299
ENSGALG00000005423	0.041006	2.04596	GRHPR	glyoxylate reductase/hydroxypyruvate reductase	426806
ENSGALG00000016285	0.00102905	2.04519			418589
ENSGALG00000021378	0.0226039	2.04439	UBAP1	ubiquitin associated protein 1 [Source:HGNC Symbol;Acc:12461]	431652
ENSGALG00000008701	7.34e-05	2.04357	XDH	xanthine dehydrogenase/oxidase [Source:RefSeq peptide;Acc:NP_990458]	396025
ENSGALG00000016349	0.00427221	2.04188	FER1L6	fer-1-like 6 (C. elegans) [Source:HGNC Symbol;Acc:28065]	420340
ENSGALG00000008237	0.000238174	2.04021	GRAMD3	GRAM domain containing 3	426813
ENSGALG00000011686	0.000594937	2.03787	SEMA5B	sema domain, seven thrombospondin repeats (type 1 and type 1-like), transmembrane domain (TM) and short cytoplasmic domain, (semaphorin) 5B [Source:HGNC Symbol;Acc:10737]	424248
ENSGALG00000006447	0.000842223	2.03745	PHLDA2	pleckstrin homology-like domain family A member 2 [Source:RefSeq peptide;Acc:NP_001186524]	423088
ENSGALG00000026200	0.0117923	2.03458	FAM134B	family with sequence similarity 134, member B [Source:HGNC Symbol;Acc:25964]	100859798
ENSGALG00000010250	0.000150951	2.02622
ENSGALG00000014877	0.0222152	2.01884	EMB	embigin [Source:RefSeq peptide;Acc:NP_989888]	395242
ENSGALG00000016665	0.00296403	2.01647	FDFT1	squalene synthase [Source:RefSeq peptide;Acc:NP_001034383]	422038
ENSGALG00000008174	0.000400736	2.00558	MTAP	S-methyl-5'-thioadenosine phosphorylase [Source:RefSeq peptide;Acc:NP_001026775]	431261
ENSGALG00000014455	0.00503526	2.00325	LPAR5	lysophosphatidic acid receptor 5 [Source:HGNC Symbol;Acc:13307]	418279
ENSGALG00000023126	0.0029514	2.00175
ENSGALG00000012978	0.0110179	1.99744	CDYL2	chromodomain protein, Y-like 2 [Source:HGNC Symbol;Acc:23030]	425886
ENSGALG00000010697	0.000221608	1.99401	SEMA4D	Semaphorin-4D [Source:UniProtKB/TrEMBL;Acc:F1NCG1]
ENSGALG00000007395	0.00463592	1.99297	ABCC2	ATP-binding cassette, sub-family C (CFTR/MRP), member 2 [Source:HGNC Symbol;Acc:53]	423828
ENSGALG00000026855	0.0225879	1.99248
ENSGALG00000020528	0.00308289	1.98759	CZH9ORF80	SOSS complex subunit C [Source:RefSeq peptide;Acc:NP_001006585]	427331
ENSGALG00000028026	0.00222149	1.9874	NDUFS4	NADH dehydrogenase; Uncharacterized protein [Source:UniProtKB/TrEMBL;Acc:Q8QGH0]	374122
ENSGALG00000027483	5.46e-05	1.98624	GLRX	glutaredoxin-1 [Source:RefSeq peptide;Acc:NP_990491]	396069
ENSGALG00000014948	0.0108617	1.98225	HMGCR	3-hydroxy-3-methylglutaryl-Coenzyme A reductase [Source:RefSeq peptide;Acc:NP_989816]	395145
ENSGALG00000010909	0.000362014	1.9809	PRKG2	cGMP-dependent protein kinase [Source:UniProtKB/TrEMBL;Acc:E1C4W9]	428753
ENSGALG00000001936	0.00606004	1.96953	MYO7B	myosin VIIB	424751
ENSGALG00000001782	0.000169728	1.96665	PLAA	phospholipase A2-activating protein	427365
ENSGALG00000002852	7.53e-05	1.9655			100857356
ENSGALG00000010110	0.0295507	1.96411	TMEM53	transmembrane protein 53	424581
ENSGALG00000001944	0.00970916	1.96199	TBC1D2	TBC1 domain family, member 2 [Source:HGNC Symbol;Acc:18026]	427374
ENSGALG00000021274	0.00514797	1.96003
ENSGALG00000018565	0.004987	1.95872	C18ORF32	chromosome 18 open reading frame 32	426844
ENSGALG00000019003	0.00957371	1.95266	SGK223	-	422632
ENSGALG00000003373	0.000277974	1.95133	BXDC2	ribosome biogenesis protein BRX1 homolog [Source:RefSeq peptide;Acc:NP_001026620]	427433
ENSGALG00000015139	0.00996115	1.95065	FAM108B1	Abhydrolase domain-containing protein FAM108B1 [Source:UniProtKB/Swiss-Prot;Acc:Q5ZJ01]	427252
ENSGALG00000012866	0.000845084	1.94607	SERPINB6	serpin B6 [Source:RefSeq peptide;Acc:NP_001006377]	420895
ENSGALG00000004390	5.77e-05	1.94379	AP3B1	adaptor-related protein complex 3, beta 1 subunit [Source:HGNC Symbol;Acc:566]	427646
ENSGALG00000023934	0.0239713	1.94223
ENSGALG00000000247	0.000199106	1.93623	WDR36	WD repeat-containing protein 36 [Source:RefSeq peptide;Acc:NP_001038099]	415609
ENSGALG00000026892	0.0405164	1.93596			100858256
ENSGALG00000001545	0.0270291	1.93054	RAB40B	RAB40B, member RAS oncogene family	417338
ENSGALG00000025935	4.16e-05	1.93004	XPNPEP2	X-prolyl aminopeptidase (aminopeptidase P) 2, membrane-bound	422137
ENSGALG00000001505	0.0226039	1.92917	NGEF	ephexin-1 [Source:RefSeq peptide;Acc:NP_001010841]	424744
ENSGALG00000009562	0.00871241	1.92692	PLEK2	pleckstrin 2	423278
ENSGALG00000026757	0.00783476	1.92549	DHFR	dihydrofolate reductase [Source:RefSeq peptide;Acc:NP_001006584]	427317
ENSGALG00000015641	0.000443154	1.92124	CCNH	cyclin H	427328
ENSGALG00000007546	0.0208455	1.91848			422308
ENSGALG00000016707	0.00468676	1.91484	CLIC5	chloride intracellular channel 5	422054
ENSGALG00000014765	0.00256511	1.9129	TRIM23	tripartite motif containing 23	427164
ENSGALG00000015603	0.00249823	1.91106	ZCCHC9	zinc finger, CCHC domain containing 9	427320
ENSGALG00000006235	0.0100952	1.90911	SLC41A3	solute carrier family 41, member 3 [Source:HGNC Symbol;Acc:31046]	416033
ENSGALG00000028149	0.0123594	1.90711	MED18	mediator complex subunit 18 [Source:HGNC Symbol;Acc:25944]	100857707
ENSGALG00000014644	6.51e-05	1.90633	ATP5A1	ATP synthase subunit alpha, mitochondrial [Source:RefSeq peptide;Acc:NP_989617]	374159
ENSGALG00000015442	0.0382978	1.90526	FSD1L	fibronectin type III and SPRY domain containing 1-like [Source:HGNC Symbol;Acc:13753]	427302
ENSGALG00000015682	0.000109426	1.90525	UGCG	UDP-glucose ceramide glucosyltransferase	427335
ENSGALG00000002016	0.00210346	1.9046	PRKCD	protein kinase C delta type [Source:RefSeq peptide;Acc:NP_001006133]	415905
ENSGALG00000006324	0.00218312	1.90027	PFKFB3	6-phosphofructo-2-kinase/fructose-2,6-biphosphatase 3 [Source:HGNC Symbol;Acc:8874]	418247
ENSGALG00000005316	0.00281214	1.89629	SRFBP1	serum response factor binding protein 1	426795
ENSGALG00000015669	0.00409471	1.89425	PTBP3	polypyrimidine tract binding protein 3 [Source:HGNC Symbol;Acc:10253]	427333
ENSGALG00000026046	0.0113673	1.88537
ENSGALG00000014747	0.00289318	1.88322	CWC27	CWC27 spliceosome-associated protein homolog (S. cerevisiae) [Source:HGNC Symbol;Acc:10664]	427159
ENSGALG00000001947	0.000402419	1.87841	IKBKAP	inhibitor of kappa light polypeptide gene enhancer in B-cells, kinase complex-associated protein	427375
ENSGALG00000003708	0.00144277	1.87507	WDR70	WD repeat-containing protein 70 isoform 1 [Source:RefSeq peptide;Acc:NP_001181931]	427444
ENSGALG00000015543	0.011413	1.87085	MRPL50	39S ribosomal protein L50, mitochondrial [Source:RefSeq peptide;Acc:NP_001006583]	427307
ENSGALG00000015056	0.011037	1.87084			428524
ENSGALG00000016311	0.00245379	1.86681	TRIB1	tribbles homolog 1 (Drosophila)	428386
ENSGALG00000000218	0.00145971	1.86434	SRP19	signal recognition particle 19kDa [Source:HGNC Symbol;Acc:11300]	770061
ENSGALG00000013510	0.00289318	1.86248	UTP15	U3 small nucleolar RNA-associated protein 15 homolog [Source:UniProtKB/Swiss-Prot;Acc:Q5F3D7]	426152
ENSGALG00000000215	0.0039688	1.85855	DCP2	DCP2 decapping enzyme homolog (S. cerevisiae) [Source:HGNC Symbol;Acc:24452]	769972
ENSGALG00000026028	0.00682513	1.8581	SREK1IP1	SREK1-interacting protein 1	427158
ENSGALG00000012607	0.000400736	1.85642	ZCCHC6	zinc finger, CCHC domain containing 6 [Source:HGNC Symbol;Acc:25817]	100857368
ENSGALG00000012747	0.0116799	1.85232	NEDD9	neural precursor cell expressed, developmentally down-regulated 9	395736
ENSGALG00000015288	0.00351409	1.85199	RIOK2	serine/threonine-protein kinase RIO2 [Source:RefSeq peptide;Acc:NP_001006581]	427278
ENSGALG00000011986	0.00920348	1.85133	FABP2	fatty acid-binding protein, intestinal [Source:RefSeq peptide;Acc:NP_001007924]	422678
ENSGALG00000013372	0.000554842	1.84827	IL7R	interleukin-7 receptor subunit alpha precursor [Source:RefSeq peptide;Acc:NP_001073575]	426054
ENSGALG00000018874	0.00957371	1.84796	SNX24	sorting nexin 24 [Source:RefSeq peptide;Acc:NP_001095119]	426798
ENSGALG00000006521	0.00901395	1.84609	TRPM5	transient receptor potential cation channel, subfamily M, member 5	423091
ENSGALG00000013091	0.0106472	1.84468	EPS8	epidermal growth factor receptor pathway substrate 8 [Source:HGNC Symbol;Acc:3420]	418174
ENSGALG00000014697	0.00210346	1.8393	MADH2	mothers against decapentaplegic homolog 2 [Source:RefSeq peptide;Acc:NP_989892]	395247
ENSGALG00000010901	0.0315986	1.83835			420606
ENSGALG00000005416	0.00249823	1.8366	TTC39B	tetratricopeptide repeat domain 39B [Source:HGNC Symbol;Acc:23704]	427354
ENSGALG00000014516	0.0150206	1.8349	CPEB2	cytoplasmic polyadenylation element binding protein 2	422832
ENSGALG00000006341	0.00459121	1.83431	SLC25A48	solute carrier family 25, member 48 [Source:HGNC Symbol;Acc:30451]	416308
ENSGALG00000026646	0.0323685	1.83285	C4	complement C4 [Source:RefSeq peptide;Acc:NP_001070701]	426611
ENSGALG00000012576	0.0341138	1.82615	RASEF	RAS and EF-hand domain containing [Source:HGNC Symbol;Acc:26464]	427451
ENSGALG00000000162	0.00098613	1.82442
ENSGALG00000005395	0.00409471	1.82424	POLR1E	polymerase (RNA) I polypeptide E, 53kDa [Source:HGNC Symbol;Acc:17631]	426805
ENSGALG00000025974	0.0200116	1.82167	STAT4	signal transducer and activator of transcription 4 [Source:HGNC Symbol;Acc:11365]	768406
ENSGALG00000007636	0.00720113	1.82139	PCK1	phosphoenolpyruvate carboxykinase, cytosolic [Source:RefSeq peptide;Acc:NP_990802]	396458
ENSGALG00000008758	0.015604	1.82081	B3GNT5	UDP-GlcNAc:betaGal beta-1,3-N-acetylglucosaminyltransferase 5 [Source:RefSeq peptide;Acc:NP_001107233]	424960
ENSGALG00000026616	0.00208245	1.82028
ENSGALG00000003288	0.000781447	1.82	TARS	threonyl-tRNA synthetase, cytoplasmic [Source:RefSeq peptide;Acc:NP_001026618]	427427
ENSGALG00000003688	0.000402419	1.81792	NUP155	nucleoporin 155kDa [Source:HGNC Symbol;Acc:8063]	427443
ENSGALG00000016471	0.00997279	1.81717	NT5C1B	5'-nucleotidase, cytosolic IB	421954
ENSGALG00000005337	0.000528112	1.81651	SNX2	sorting nexin-2 [Source:RefSeq peptide;Acc:NP_001012625]	426797
ENSGALG00000015349	0.0186831	1.81527	PIGG	phosphatidylinositol glycan anchor biosynthesis, class G [Source:HGNC Symbol;Acc:25985]	427290
ENSGALG00000028383	0.0477001	1.81396			100858773
ENSGALG00000003939	0.00112669	1.81301	KLF4	Kruppel-like factor 2; Uncharacterized protein [Source:UniProtKB/TrEMBL;Acc:E1C442]	420148
ENSGALG00000002523	0.00091632	1.81284	CREB3	cAMP responsive element binding protein 3 [Source:HGNC Symbol;Acc:2347]	427417
ENSGALG00000014670	0.000356103	1.81222	TTC37	tetratricopeptide repeat domain 37 [Source:HGNC Symbol;Acc:23639]	427114
ENSGALG00000009448	0.0030277	1.8091	IFRD1	interferon-related developmental regulator 1 [Source:RefSeq peptide;Acc:NP_001001468]	395226
ENSGALG00000013377	0.00311552	1.80826	LMBRD2	LMBR1 domain-containing protein 2 [Source:RefSeq peptide;Acc:NP_001026750]	429640
ENSGALG00000013742	0.011037	1.80824	EZR	ezrin [Source:RefSeq peptide;Acc:NP_990216]	395701
ENSGALG00000015352	0.0014241	1.8072	GAK	cyclin G associated kinase [Source:HGNC Symbol;Acc:4113]
ENSGALG00000000189	0.00159087	1.80491	YTHDC2	YTH domain containing 2 [Source:HGNC Symbol;Acc:24721]	415602
ENSGALG00000003605	0.000732672	1.80314			427439
ENSGALG00000027564	0.00916834	1.80254	NDUFAF2	mimitin, mitochondrial precursor [Source:RefSeq peptide;Acc:NP_001186159]	769549
ENSGALG00000009536	0.00218312	1.80112	TCN2	transcobalamin II [Source:HGNC Symbol;Acc:11653]	429737
ENSGALG00000023950	0.00435339	1.80018	CR1L	complement component (3b/4b) receptor 1-like precursor [Source:RefSeq peptide;Acc:NP_001028815]	419853
ENSGALG00000020534	0.0177183	1.79952		adenylate kinase isoenzyme 6 [Source:RefSeq peptide;Acc:NP_001026504]	425215
ENSGALG00000005103	0.00113899	1.79771	GDPD1	glycerophosphodiester phosphodiesterase domain containing 1	417631
ENSGALG00000000194	0.0316868	1.79611			425545
ENSGALG00000015548	0.000516229	1.79496	RNF20	E3 ubiquitin-protein ligase BRE1A [Source:RefSeq peptide;Acc:NP_001026605]	427310
ENSGALG00000019602	0.0336615	1.79283
ENSGALG00000008326	0.0323806	1.79282
ENSGALG00000008285	0.0012053	1.79225	NAPEPLD	N-acyl-phosphatidylethanolamine-hydrolyzing phospholipase D precursor [Source:RefSeq peptide;Acc:NP_001025901]	417719
ENSGALG00000001898	0.030037	1.7905	C19orf21	chromosome 19 open reading frame 21 [Source:HGNC Symbol;Acc:27000]
ENSGALG00000023882	0.040608	1.7895	MALL	MAL-like protein [Source:RefSeq peptide;Acc:NP_001186357]	421222
ENSGALG00000008370	0.00645124	1.78914	TRAK2	trafficking protein, kinesin binding 2	424082
ENSGALG00000028939	0.0242075	1.78593	ABP1	amiloride binding protein 1 (amine oxidase (copper-containing)) [Source:HGNC Symbol;Acc:80]
ENSGALG00000005792	0.00720113	1.78477	ABCG2	ATP-binding cassette, sub-family G (WHITE), member 2 [Source:HGNC Symbol;Acc:74]	423767
ENSGALG00000012638	0.0192502	1.78051	CRY1	cryptochrome-1 [Source:RefSeq peptide;Acc:NP_989576]	374093
ENSGALG00000004221	0.0173682	1.78029	IL22RA1	interleukin 22 receptor, alpha 1	419692
ENSGALG00000001732	0.00611155	1.77321	EPG5	ectopic P-granules autophagy protein 5 homolog (C. elegans) [Source:HGNC Symbol;Acc:29331]	416379
ENSGALG00000014740	0.00623043	1.77309	IPO11	importin 11 [Source:HGNC Symbol;Acc:20628]	431580
ENSGALG00000014836	0.00357737	1.77177	LPIN2	phosphatidate phosphatase LPIN2 [Source:RefSeq peptide;Acc:NP_001006386]	421059
ENSGALG00000002710	0.00125277	1.76819	IPMK	inositol polyphosphate multikinase
ENSGALG00000003792	0.0365759	1.76795	FYB	FYN-binding protein [Source:RefSeq peptide;Acc:NP_001026622]	427448
ENSGALG00000027472	0.011037	1.76795	TMEM38B	transmembrane protein 38B	427305
ENSGALG00000013302	0.0251934	1.76792	SYT7	synaptotagmin VII [Source:HGNC Symbol;Acc:11514]
ENSGALG00000027905	0.0194936	1.76546	CSRNP1	cysteine-serine-rich nuclear protein 1	420425
ENSGALG00000027300	0.00931487	1.76425	ID3	inhibitor of DNA binding 3 [Source:RefSeq peptide;Acc:NP_989920]	395281
ENSGALG00000016132	0.0270068	1.76014	IGSF5	immunoglobulin superfamily, member 5
ENSGALG00000008229	0.00210346	1.75342	ALDH7A1	aldehyde dehydrogenase 7 family, member A1	426812
ENSGALG00000007478	0.0017587	1.75262	SLC51A	solute carrier family 51, alpha subunit [Source:HGNC Symbol;Acc:29955]	424916
ENSGALG00000026727	0.00125493	1.75002	SLC30A10	solute carrier family 30, member 10 [Source:HGNC Symbol;Acc:25355]
ENSGALG00000002192	0.0223359	1.74427	PTPRC	receptor-type tyrosine-protein phosphatase C precursor [Source:RefSeq peptide;Acc:NP_989748]	386580
ENSGALG00000013073	0.00287689	1.74376	UPP1	uridine phosphorylase 1	420942
ENSGALG00000027983	0.0141914	1.74323	TNK2	tyrosine kinase, non-receptor, 2 [Source:HGNC Symbol;Acc:19297]	431014
ENSGALG00000002317	0.0227444	1.73945	SORD	sorbitol dehydrogenase	415332
ENSGALG00000001573	0.00664709	1.7382	P2X1	P2X purinoceptor 1 [Source:RefSeq peptide;Acc:NP_989850]	395190
ENSGALG00000002142	0.0227166	1.73495	DGKQ	diacylglycerol kinase, theta 110kDa [Source:HGNC Symbol;Acc:2856]	427381
ENSGALG00000014956	0.0144934	1.73469	DINB1	DNA polymerase kappa [Source:RefSeq peptide;Acc:NP_989514]	374003
ENSGALG00000014916	0.00200032	1.73268	SPINZ	Spindlin-Z [Source:UniProtKB/Swiss-Prot;Acc:Q90WG1]	374014
ENSGALG00000003019	0.011413	1.73226	WDR7	WD repeat domain 7	426855
ENSGALG00000015749	0.00815384	1.72971	ST3GAL5	lactosylceramide alpha-2,3-sialyltransferase [Source:RefSeq peptide;Acc:NP_001001192]	407775
ENSGALG00000025816	0.0345215	1.72883	RHOD	ras homolog family member D [Source:HGNC Symbol;Acc:670]	776504
ENSGALG00000005259	0.011413	1.72722	VIPR1	vasoactive intestinal polypeptide receptor 1 precursor [Source:RefSeq peptide;Acc:NP_001090992]	395329
ENSGALG00000002783	0.0118948	1.72617	SLC43A2	solute carrier family 43 (amino acid system L transporter), member 2	417557
ENSGALG00000014786	0.0392161	1.72575	PIK3R1	phosphoinositide-3-kinase, regulatory subunit 1 (alpha)	427171
ENSGALG00000012598	0.00287689	1.72563	MAK10	N-alpha-acetyltransferase 35, NatC auxiliary subunit [Source:RefSeq peptide;Acc:NP_001026623]	427461
ENSGALG00000015576	0.00287689	1.72438	ZFYVE16	zinc finger, FYVE domain containing 16 [Source:HGNC Symbol;Acc:20756]	427315
ENSGALG00000014709	0.00175388	1.72424	SKIV2L2	superkiller viralicidic activity 2-like 2 [Source:RefSeq peptide;Acc:NP_001012962]	427137
ENSGALG00000015091	0.00682866	1.72003	HAUS6	HAUS augmin-like complex subunit 6 [Source:RefSeq peptide;Acc:NP_001026592]	427238
ENSGALG00000001843	0.015604	1.71965	PIAS2	E3 SUMO-protein ligase PIAS2 [Source:RefSeq peptide;Acc:NP_001025797]	416383
ENSGALG00000015086	0.0176494	1.71901	OSBPL1A	Oxysterol-binding protein [Source:UniProtKB/TrEMBL;Acc:E1C988]	421079
ENSGALG00000008887	0.0124265	1.71806	PIK3C3	phosphatidylinositol 3-kinase, catalytic subunit type 3 [Source:HGNC Symbol;Acc:8974]
ENSGALG00000021972	0.00442403	1.71734	PLIN5	perilipin 5	100857433
ENSGALG00000015118	0.0140506	1.71469	SMC5	structural maintenance of chromosomes 5 [Source:HGNC Symbol;Acc:20465]
ENSGALG00000012624	0.0259718	1.71403	AAED1	AhpC/TSA antioxidant enzyme domain containing 1 [Source:HGNC Symbol;Acc:16881]	427472
ENSGALG00000001864	0.0177115	1.71144	C9ORF72	chromosome 9 open reading frame 72	427370
ENSGALG00000002549	0.0430937	1.71114	RGS1	regulator of G-protein signaling 1	424360
ENSGALG00000015170	0.00287689	1.70504	VPS13A	vacuolar protein sorting 13 homolog A (S. cerevisiae) [Source:HGNC Symbol;Acc:1908]
ENSGALG00000014767	0.0210973	1.70386	CZH5ORF44	UPF0533 protein C5orf44 homolog isoform 2 [Source:RefSeq peptide;Acc:NP_001006577]	427165
ENSGALG00000016348	0.0124464	1.70359	SAT1	Diamine acetyltransferase 1 [Source:UniProtKB/Swiss-Prot;Acc:Q8AXL1]	374006
ENSGALG00000027906	0.0279541	1.70148			424014
ENSGALG00000002394	0.0211299	1.70109	RGP1	retrograde Golgi transport protein RGP1 homolog [Source:RefSeq peptide;Acc:NP_001026782]	431658
ENSGALG00000004285	0.00441476	1.70079	HNF4A	hepatocyte nuclear factor 4-alpha [Source:RefSeq peptide;Acc:NP_001026026]	419198
ENSGALG00000010147	0.0230385	1.70052	CBWD1	COBW domain-containing protein 1 [Source:RefSeq peptide;Acc:NP_001026607]	427347
ENSGALG00000002187	0.00392718	1.69981	HSD17B4	peroxisomal multifunctional enzyme type 2 [Source:RefSeq peptide;Acc:NP_990274]	395785
ENSGALG00000014734	0.0329339	1.69771			770670
ENSGALG00000015388	0.0323364	1.6976	BLIMP-1	Blimp-1 [Source:UniProtKB/TrEMBL;Acc:B2DFX5]	445340
ENSGALG00000015947	0.00464293	1.69757	CDH17	cadherin-17 precursor [Source:RefSeq peptide;Acc:NP_001186424]	420225
ENSGALG00000010857	0.0160734	1.69729	DAB1	disabled homolog 1 [Source:RefSeq peptide;Acc:NP_989569]	374083
ENSGALG00000002473	0.0109047	1.69718	GPR157	G protein-coupled receptor 157 [Source:HGNC Symbol;Acc:23687]	419439
ENSGALG00000005368	0.0266124	1.69642	CEP120	centrosomal protein 120kDa [Source:HGNC Symbol;Acc:26690]
ENSGALG00000013511	0.00887362	1.69587	ANKRA2	ankyrin repeat family A protein 2 [Source:RefSeq peptide;Acc:NP_001006565]	426153
ENSGALG00000027932	0.0218964	1.69006	ANKRD32	ankyrin repeat domain 32 [Source:HGNC Symbol;Acc:25408]
ENSGALG00000010036	0.0485756	1.68988	FOSL2	fos-related antigen 2 [Source:RefSeq peptide;Acc:NP_001039301]	421416
ENSGALG00000004260	0.0340261	1.68755	PKP3	plakophilin 3
ENSGALG00000013146	0.0249143	1.68539	PLXNB2	plexin B2 [Source:HGNC Symbol;Acc:9104]	425938
ENSGALG00000014700	0.0125346	1.68367	DHX29	DEAH (Asp-Glu-Ala-His) box polypeptide 29	427136
ENSGALG00000002308	0.0411017	1.68111	COMMD10	COMM domain-containing protein 10 [Source:RefSeq peptide;Acc:NP_001026614]	427388
ENSGALG00000014878	0.00355807	1.68074	MAN1A1	mannosidase, alpha, class 1A, member 1	421726
ENSGALG00000011258	0.0219922	1.68031	ATP2B1	plasma membrane calcium-transporting ATPase 1 [Source:RefSeq peptide;Acc:NP_001161474]	374244
ENSGALG00000015391	0.0116708	1.68019			770239
ENSGALG00000014661	0.00645124	1.67781	FAM172A	Protein FAM172A [Source:UniProtKB/Swiss-Prot;Acc:Q5ZK44]	427109
ENSGALG00000003326	0.0177183	1.67658	AMACR	alpha-methylacyl-CoA racemase [Source:RefSeq peptide;Acc:NP_001026619]	427429
ENSGALG00000014810	0.00637651	1.67538	PAPD4	PAP associated domain containing 4 [Source:HGNC Symbol;Acc:26776]	427178
ENSGALG00000004618	0.00401379	1.67439	TAX1BP3	Tax1 (human T-cell leukemia virus type I) binding protein 3	417605
ENSGALG00000015691	0.0437894	1.67364	SMC2	structural maintenance of chromosomes protein 2 [Source:RefSeq peptide;Acc:NP_990561]	396156
ENSGALG00000016920	0.0238323	1.67359	LMO7	LIM domain 7
ENSGALG00000014978	0.0125346	1.67243	IQGAP2	IQ motif containing GTPase activating protein 2 [Source:HGNC Symbol;Acc:6111]
ENSGALG00000015326	0.00413936	1.67237	CLTA	clathrin light chain A [Source:RefSeq peptide;Acc:NP_001034402]	427284
ENSGALG00000004449	0.0318061	1.67236	CYP3A7	cytochrome P450 A 37 [Source:RefSeq peptide;Acc:NP_001001751]	414832
ENSGALG00000003948	0.00970916	1.67028	ALAS1	5-aminolevulinate synthase, nonspecific, mitochondrial precursor [Source:RefSeq peptide;Acc:NP_001018012]	552895
ENSGALG00000012635	0.0221537	1.66783	BTBD11	BTB (POZ) domain containing 11 [Source:HGNC Symbol;Acc:23844]	771493
ENSGALG00000016415	0.0247927	1.66734	MAP7D2	MAP7 domain containing 2 [Source:HGNC Symbol;Acc:25899]
ENSGALG00000014933	0.00606004	1.66649	HEXB	hexosaminidase B (beta polypeptide) [Source:HGNC Symbol;Acc:4879]	427204
ENSGALG00000005696	0.004987	1.6634	ABHD6	abhydrolase domain containing 6	416009
ENSGALG00000014724	0.0148709	1.66259	GPBP1	GC-rich promoter binding protein 1	427148
ENSGALG00000008555	0.0496852	1.66229	MXI1	max-interacting protein 1 [Source:RefSeq peptide;Acc:NP_001012929]	423888
ENSGALG00000014832	0.00755263	1.66045	PRKAA1	5'-AMP-activated protein kinase catalytic subunit alpha-1 [Source:RefSeq peptide;Acc:NP_001034692]	427185
ENSGALG00000012350	0.00295639	1.65933	TDRD7	Tudor domain-containing protein 7 [Source:UniProtKB/Swiss-Prot;Acc:E1C3S7]
ENSGALG00000016063	0.0206633	1.65914	KLF10	Kruppel-like factor 10 [Source:HGNC Symbol;Acc:11810]	420255
ENSGALG00000021087	0.00608692	1.65795			769339
ENSGALG00000021087	0.00608692	1.65795			100858955
ENSGALG00000014880	0.030905	1.65708	PARP8	poly (ADP-ribose) polymerase family, member 8 [Source:HGNC Symbol;Acc:26124]	427198
ENSGALG00000001546	0.00667287	1.65392	ZZEF1	zinc finger, ZZ-type with EF-hand domain 1 [Source:HGNC Symbol;Acc:29027]
ENSGALG00000012550	0.0244651	1.65388	HMOX1	heme oxygenase 1 [Source:RefSeq peptide;Acc:NP_990675]	396287
ENSGALG00000026300	0.0100537	1.65356	C9ORF105	translocase of outer mitochondrial membrane 5 homolog (yeast)	426803
ENSGALG00000005087	0.0212329	1.65333	FAM83G	family with sequence similarity 83, member G [Source:HGNC Symbol;Acc:32554]
ENSGALG00000007056	0.015109	1.6523	KLF6	Krueppel-like factor 6 [Source:RefSeq peptide;Acc:NP_001026140]	420463
ENSGALG00000007254	0.0103914	1.65205	ARHGAP12	Rho GTPase activating protein 12	420473
ENSGALG00000028756	0.00503526	1.65109	SLC4A2	solute carrier family 4, anion exchanger, member 2 (erythrocyte membrane protein band 3-like 1) [Source:RefSeq peptide;Acc:NP_990294]	395809
ENSGALG00000006351	0.0423994	1.64991	FAS	tumor necrosis factor receptor superfamily member 6 precursor [Source:RefSeq peptide;Acc:NP_001186416]	395274
ENSGALG00000015142	0.0226039	1.6497	DSG2	desmoglein 2 [Source:HGNC Symbol;Acc:3049]
ENSGALG00000028267	0.0046812	1.6486	GOLPH3	golgi phosphoprotein 3 (coat-protein) [Source:HGNC Symbol;Acc:15452]	427422
ENSGALG00000014691	0.0107839	1.64812	RNUXA	phosphorylated adapter RNA export protein [Source:RefSeq peptide;Acc:NP_001006575]	427124
ENSGALG00000002412	0.0118948	1.64734	GBA2	glucosidase, beta (bile acid) 2 [Source:HGNC Symbol;Acc:18986]	100859407
ENSGALG00000020805	0.0172869	1.647	LRRC8D	leucine rich repeat containing 8 family, member D	424513
ENSGALG00000005354	0.031779	1.64462	ZBTB5	zinc finger and BTB domain containing 5	431260
ENSGALG00000015144	0.0240058	1.64442	ZFAND5	AN1-type zinc finger protein 5 [Source:RefSeq peptide;Acc:NP_001026595]	427254
ENSGALG00000005685	0.00974442	1.64247	KSR1	kinase suppressor of ras 1	427839
ENSGALG00000014651	0.0279674	1.63885	LYSMD3	lysM and putative peptidoglycan-binding domain-containing protein 3 [Source:RefSeq peptide;Acc:NP_001026585]	427106
ENSGALG00000009728	0.0165135	1.63853	SLC25A13	calcium-binding mitochondrial carrier protein Aralar2 [Source:RefSeq peptide;Acc:NP_001012967]	428427
ENSGALG00000005299	0.0269446	1.63811	ANXA7	Annexin [Source:UniProtKB/TrEMBL;Acc:E1C1D1]	423747
ENSGALG00000005390	0.0138	1.63798	DCAF10	DDB1 and CUL4 associated factor 10 [Source:HGNC Symbol;Acc:23686]	426804
ENSGALG00000012552	0.00843129	1.63667	TOM1	Target of Myb protein 1 [Source:UniProtKB/Swiss-Prot;Acc:O12940]	396049
ENSGALG00000011938	0.0264155	1.63495	TRAK1	trafficking protein, kinesin binding 1	420714
ENSGALG00000010156	0.040608	1.63468	DOCK8	dedicator of cytokinesis 8 [Source:HGNC Symbol;Acc:19191]	427348
ENSGALG00000024029	0.0222152	1.63319
ENSGALG00000014642	0.00632649	1.63243	CHDZ	chromodomain-helicase-DNA-binding protein 1 [Source:RefSeq peptide;Acc:NP_990272]	374195
ENSGALG00000014642	0.00632649	1.63243	CHDZ	chromodomain-helicase-DNA-binding protein 1 [Source:RefSeq peptide;Acc:NP_990272]	395783
ENSGALG00000015003	0.0218006	1.63051	ATP1A1	sodium/potassium-transporting ATPase subunit alpha-1 precursor [Source:RefSeq peptide;Acc:NP_990852]	396530
ENSGALG00000014510	0.0149647	1.62443	FBXL5	F-box and leucine-rich repeat protein 5 [Source:HGNC Symbol;Acc:13602]	422829
ENSGALG00000027207	0.00846691	1.62419			421682
ENSGALG00000008469	0.0482134	1.6228	SPINT1	serine peptidase inhibitor, Kunitz type 1	100859775
ENSGALG00000002522	0.0306947	1.62186	SLC28A2	solute carrier family 28 (concentrative nucleoside transporter), member 2	415338
ENSGALG00000004086	0.0158058	1.61377	CHMP1B	charged multivesicular body protein 1b [Source:RefSeq peptide;Acc:NP_001006428]	422143
ENSGALG00000015828	0.0213544	1.6133	BACH1	BTB and CNC homology 1, basic leucine zipper transcription factor 1	418488
ENSGALG00000007924	0.026445	1.61041	STK17B	serine/threonine-protein kinase 17B [Source:RefSeq peptide;Acc:NP_001026420]	424049
ENSGALG00000008297	0.0230385	1.60656	SEMA4B	sema domain, immunoglobulin domain (Ig), transmembrane domain (TM) and short cytoplasmic domain, (semaphorin) 4B [Source:HGNC Symbol;Acc:10730]	415582
ENSGALG00000005034	0.0125346	1.60571	ACAD9	acyl-CoA dehydrogenase family member 9, mitochondrial [Source:RefSeq peptide;Acc:NP_001006136]	415974
ENSGALG00000002948	0.0270346	1.60445	TXNL1	thioredoxin-like 1	426854
ENSGALG00000000680	0.0240481	1.60071	NUAK2	NUAK family, SNF1-like kinase, 2
ENSGALG00000027332	0.0208455	1.60066	TMEM167A	Protein kish-A [Source:UniProtKB/Swiss-Prot;Acc:Q5ZII6]	770790
ENSGALG00000016360	0.0127192	1.59837	ANXA13	annexin A13 [Source:RefSeq peptide;Acc:NP_001186430]	420342
ENSGALG00000013809	0.00726346	1.59808			407092
ENSGALG00000027963	0.0124265	1.59544	COX7C	cytochrome c oxidase subunit VIIc	431629
ENSGALG00000017706	0.0185644	1.59353			427327
ENSGALG00000015320	0.0227248	1.59205	NANS	sialic acid synthase [Source:RefSeq peptide;Acc:NP_001007976]	427283
ENSGALG00000011896	0.0135739	1.58896	SIDT2	SID1 transmembrane family, member 2 [Source:HGNC Symbol;Acc:24272]	770233
ENSGALG00000010694	0.0227423	1.58742	SECISBP2	SECIS binding protein 2 [Source:HGNC Symbol;Acc:30972]	426815
ENSGALG00000002775	0.0247927	1.58692	FA2H	fatty acid 2-hydroxylase
ENSGALG00000012608	0.0362296	1.57937	DAPK1	death-associated protein kinase 1 [Source:RefSeq peptide;Acc:NP_001026784]	431670
ENSGALG00000021365	0.0247759	1.57637	DCTN3	dynactin subunit 3 [Source:RefSeq peptide;Acc:NP_001026616]	427404
ENSGALG00000019514	0.0114093	1.57574	CNDP2	cytosolic non-specific dipeptidase [Source:RefSeq peptide;Acc:NP_001006385]	421013
ENSGALG00000014784	0.020656	1.57484	MAST4	microtubule associated serine/threonine kinase family member 4 [Source:HGNC Symbol;Acc:19037]	427169
ENSGALG00000006192	0.0485866	1.57281	USH1C	Usher syndrome 1C (autosomal recessive, severe)
ENSGALG00000005805	0.0300024	1.56802	PLCD1	phospholipase C, delta 1	420416
ENSGALG00000002553	0.0365911	1.56772	PCDH1	protocadherin-1 precursor [Source:RefSeq peptide;Acc:NP_001039292]	416194
ENSGALG00000012543	0.0345789	1.56756	GPD2	glycerol-3-phosphate dehydrogenase 2 (mitochondrial) [Source:HGNC Symbol;Acc:4456]	424321
ENSGALG00000002777	0.0484294	1.56646	ACAA2	3-ketoacyl-CoA thiolase, mitochondrial [Source:RefSeq peptide;Acc:NP_001006571]	426847
ENSGALG00000013875	0.0336615	1.55937	FAM83H	family with sequence similarity 83, member H [Source:HGNC Symbol;Acc:24797]	426293
ENSGALG00000011433	0.0264155	1.55511	VIL1	villin-1 [Source:RefSeq peptide;Acc:NP_990773]	396423
ENSGALG00000012913	0.0229531	1.55508	PKP2	plakophilin 2	418130
ENSGALG00000027258	0.0234579	1.55494	CDC42SE2	CDC42 small effector 2 [Source:HGNC Symbol;Acc:18547]
ENSGALG00000000004	0.0423994	1.5544	RFK	riboflavin kinase [Source:RefSeq peptide;Acc:NP_001026776]	431449
ENSGALG00000016004	0.0208062	1.55096	MTDH	metadherin [Source:HGNC Symbol;Acc:29608]
ENSGALG00000001986	0.0217119	1.5496	VCP	transitional endoplasmic reticulum ATPase [Source:RefSeq peptide;Acc:NP_001038129]	426240
ENSGALG00000011296	0.0480485	1.54707	FRMD1	FERM domain containing 1	421562
ENSGALG00000005074	0.0371651	1.54669	FAM102A	early estrogen-induced gene 1 protein [Source:RefSeq peptide;Acc:NP_001186095]	417228
ENSGALG00000002797	0.023472	1.54423	PGD	6-phosphogluconate dehydrogenase, decarboxylating [Source:RefSeq peptide;Acc:NP_001006303]	419450
ENSGALG00000027737	0.0493612	1.54421	CIDEA	cell death activator CIDE-A [Source:RefSeq peptide;Acc:NP_001182052]	768659
ENSGALG00000002130	0.0394526	1.5423	STK40	serine/threonine-protein kinase 40 [Source:RefSeq peptide;Acc:NP_989797]	395120
ENSGALG00000005708	0.0230015	1.54001	HNF4BETA	hepatic nuclear factor 4beta [Source:RefSeq peptide;Acc:NP_001025747]	415820
ENSGALG00000006855	0.0295507	1.53876	MFI2	melanotransferrin precursor [Source:RefSeq peptide;Acc:NP_990538]	396127
ENSGALG00000008631	0.0293954	1.53652	TYRO3	tyrosine-protein kinase receptor TYRO3 precursor [Source:RefSeq peptide;Acc:NP_989958]	395336
ENSGALG00000013512	0.0203857	1.53423	BTF3	basic transcription factor 3	426154
ENSGALG00000015109	0.0311718	1.53034	TJP2	tight junction protein ZO-2 [Source:RefSeq peptide;Acc:NP_990249]	395751
ENSGALG00000015311	0.0411017	1.52893	RNF38	ring finger protein 38	427281
ENSGALG00000015019	0.0358914	1.52827	FCHO2	FCH domain only 2 [Source:HGNC Symbol;Acc:25180]	769464
ENSGALG00000006950	0.0477545	1.52208	LIMK2	LIM domain kinase 2 [Source:UniProtKB/Swiss-Prot;Acc:P53666]	396010
ENSGALG00000012591	0.0273905	1.52172	HNRNPK	Heterogeneous nuclear ribonucleoprotein K [Source:UniProtKB/TrEMBL;Acc:E1C453]	427458
ENSGALG00000004212	0.0358914	1.50962	ADAM10	disintegrin and metalloproteinase domain-containing protein 10 precursor [Source:RefSeq peptide;Acc:NP_989592]	374113
ENSGALG00000012533	0.037577	1.50876	MYH9	myosin-9 [Source:RefSeq peptide;Acc:NP_990808]	396469
ENSGALG00000007960	0.030905	1.50335	AHCYL2	Adenosylhomocysteinase [Source:UniProtKB/TrEMBL;Acc:F1NSH8]	416675
ENSGALG00000014589	0.0264155	-1.50851			426626
ENSGALG00000005338	0.0310054	-1.51416	RPS21	ribosomal protein S21 [Source:HGNC Symbol;Acc:10409]	419228
ENSGALG00000000775	0.0402465	-1.51605	CTSS	cathepsin S precursor [Source:RefSeq peptide;Acc:NP_001026516]	425657
ENSGALG00000015377	0.0259718	-1.5233	PHLDB2	pleckstrin homology-like domain, family B, member 2 [Source:HGNC Symbol;Acc:29573]
ENSGALG00000002702	0.0340261	-1.52382	ATP8B2	ATPase, aminophospholipid transporter, class I, type 8B, member 2 [Source:HGNC Symbol;Acc:13534]	770035
ENSGALG00000004465	0.0298986	-1.53518	KIAA1274	paladin [Source:RefSeq peptide;Acc:NP_989440]	373898
ENSGALG00000009107	0.0353529	-1.53579	NRXN1	neurexin-1-alpha isoform 1 precursor [Source:RefSeq peptide;Acc:NP_001185904]	395398
ENSGALG00000016328	0.0178432	-1.54215	GSTA	Glutathione S-transferase [Source:UniProtKB/Swiss-Prot;Acc:Q08393]	414895
ENSGALG00000000621	0.0494194	-1.54385	KANK3	KN motif and ankyrin repeat domains 3 [Source:HGNC Symbol;Acc:24796]
ENSGALG00000028136	0.0242075	-1.54447	CXCL12	stromal cell-derived factor 1 precursor [Source:RefSeq peptide;Acc:NP_989841]	395180
ENSGALG00000007668	0.0279674	-1.56086	BMP7	bone morphogenetic protein 7	395494
ENSGALG00000028891	0.0336615	-1.56445
ENSGALG00000016775	0.0160144	-1.56568	RPL31	ribosomal protein L31	418710
ENSGALG00000006319	0.0264155	-1.56574	TGFBI	transforming growth factor-beta-induced protein ig-h3 precursor [Source:RefSeq peptide;Acc:NP_990367]	395897
ENSGALG00000011472	0.031779	-1.5685	RPL37A	60S ribosomal protein L37a [Source:UniProtKB/Swiss-Prot;Acc:P32046]	769981
ENSGALG00000016105	0.04643	-1.57004	DYSF	dysferlin, limb girdle muscular dystrophy 2B (autosomal recessive) [Source:HGNC Symbol;Acc:3097]	425353
ENSGALG00000001809	0.0124265	-1.58534	FAM65A	family with sequence similarity 65, member A [Source:HGNC Symbol;Acc:25836]	415665
ENSGALG00000001465	0.0241697	-1.58694	RPL38	ribosomal protein L38	771528
ENSGALG00000007355	0.0119646	-1.58948
ENSGALG00000001038	0.0449239	-1.59384	MAN1C1	mannosidase, alpha, class 1C, member 1 [Source:HGNC Symbol;Acc:19080]	419588
ENSGALG00000004741	0.0244493	-1.59511	EPHB2	ephrin type-B receptor 2 precursor [Source:RefSeq peptide;Acc:NP_996834]	396513
ENSGALG00000006346	0.0223513	-1.59623	JSC	C-X-C motif chemokine 14 precursor [Source:RefSeq peptide;Acc:NP_990043]	395451
ENSGALG00000028409	0.0470798	-1.59894	FAM136A	family with sequence similarity 136, member A	771344
ENSGALG00000007910	0.0127099	-1.59919	SMO	Smoothened homolog [Source:UniProtKB/TrEMBL;Acc:F1NUS7]	395949
ENSGALG00000009429	0.0365759	-1.60416	RXFP1	relaxin/insulin-like family peptide receptor 1 [Source:HGNC Symbol;Acc:19718]	422415
ENSGALG00000004909	0.0238583	-1.60733	RARRES2	retinoic acid receptor responder (tazarotene induced) 2	420366
ENSGALG00000005895	0.0316868	-1.60995			422221
ENSGALG00000014317	0.0324344	-1.61538			776463
ENSGALG00000001184	0.0366425	-1.6161	COQ9	ubiquinone biosynthesis protein COQ9, mitochondrial [Source:RefSeq peptide;Acc:NP_001185534]	415636
ENSGALG00000013095	0.0225879	-1.61612	DERA	putative deoxyribose-phosphate aldolase [Source:RefSeq peptide;Acc:NP_001006248]	418176
ENSGALG00000015862	0.0293982	-1.62339	CA2	Carbonic anhydrase 2 [Source:UniProtKB/Swiss-Prot;Acc:P07630]	396257
ENSGALG00000005969	0.0449833	-1.62754	ANTXRL	anthrax toxin receptor-like [Source:HGNC Symbol;Acc:27277]	423775
ENSGALG00000028058	0.0140506	-1.63518			100859197
ENSGALG00000000449	0.0405164	-1.6357	ARHGEF10L	Rho guanine nucleotide exchange factor (GEF) 10-like [Source:HGNC Symbol;Acc:25540]
ENSGALG00000026970	0.0494194	-1.63642	IFITM1	interferon-induced transmembrane protein 1	770612
ENSGALG00000012710	0.0263877	-1.63808	NCS1	Neuronal calcium sensor 1 [Source:UniProtKB/Swiss-Prot;Acc:P62167]	396336
ENSGALG00000004695	0.0121215	-1.64006	ECM2	extracellular matrix protein 2, female organ and adipocyte specific	415953
ENSGALG00000009871	0.0343421	-1.64189	RCOR3	REST corepressor 3 [Source:UniProtKB/TrEMBL;Acc:F1NHX5]
ENSGALG00000007047	0.0309752	-1.64602	GAL	Galanin [Source:UniProtKB/Swiss-Prot;Acc:P30802]	423117
ENSGALG00000025894	0.0361518	-1.654	JTB	jumping translocation breakpoint [Source:HGNC Symbol;Acc:6201]	770053
ENSGALG00000010422	0.0318116	-1.65494	FEZ1	fasciculation and elongation protein zeta 1 (zygin I) [Source:HGNC Symbol;Acc:3659]	425587
ENSGALG00000002467	0.0304478	-1.66324	MTSS1L	metastasis suppressor 1-like
ENSGALG00000028014	0.0481223	-1.6634
ENSGALG00000002581	0.0231048	-1.6634	HTATIP2	HIV-1 Tat interactive protein 2, 30kDa	424363
ENSGALG00000026516	0.0223513	-1.66476	C1orf123	chromosome 1 open reading frame 123 [Source:HGNC Symbol;Acc:26059]	424650
ENSGALG00000003709	0.0292977	-1.66501	PLAT	plasminogen activator, tissue	426791
ENSGALG00000008747	0.0440151	-1.66915	ITGA8	integrin alpha-8 precursor [Source:RefSeq peptide;Acc:NP_990619]	396225
ENSGALG00000005976	0.0259718	-1.6702	TCEA2	transcription elongation factor A (SII), 2 [Source:HGNC Symbol;Acc:11614]	419253
ENSGALG00000027390	0.0189758	-1.67249	COLEC10	Collectin-10 [Source:UniProtKB/Swiss-Prot;Acc:Q2LK95]	420281
ENSGALG00000013766	0.0402465	-1.67321	DSEL	dermatan sulfate epimerase-like	421028
ENSGALG00000026572	0.00231148	-1.67566	RGS5	regulator of G-protein signaling 5	769998
ENSGALG00000029024	0.0341138	-1.68066	TCF21	transcription factor 21	421697
ENSGALG00000015779	0.0187427	-1.68157	PM20D2	peptidase M20 domain containing 2	421816
ENSGALG00000029008	0.00427221	-1.68962
ENSGALG00000013341	0.0295085	-1.70208	AGAP3	ArfGAP with GTPase domain, ankyrin repeat and PH domain 3 [Source:HGNC Symbol;Acc:16923]
ENSGALG00000005990	0.013769	-1.70351	MGLL	monoglyceride lipase	416024
ENSGALG00000008774	0.0242212	-1.70459	MEIS1	Meis homeobox 1 [Source:HGNC Symbol;Acc:7000]
ENSGALG00000008567	0.0230385	-1.7047	PACS1	phosphofurin acidic cluster sorting protein 1 [Source:HGNC Symbol;Acc:30032]	421254
ENSGALG00000012667	0.0296557	-1.70711	MRS2	MRS2 magnesium transporter	420820
ENSGALG00000000866	0.0273142	-1.70933	SELENBP1	selenium binding protein 1	425664
ENSGALG00000017321	0.0112144	-1.71013	PLEKHB1	pleckstrin homology domain-containing family B member 1 [Source:RefSeq peptide;Acc:NP_001012564]	419064
ENSGALG00000028946	0.00439253	-1.71074	CSRP2	Cysteine and glycine-rich protein 2 [Source:UniProtKB/Swiss-Prot;Acc:P50460]	396128
ENSGALG00000004986	0.0129154	-1.71163	CERCAM	cerebral endothelial cell adhesion molecule [Source:HGNC Symbol;Acc:23723]	427768
ENSGALG00000004043	0.00446424	-1.71771	NBL1	Neuroblastoma suppressor of tumorigenicity 1 [Source:UniProtKB/Swiss-Prot;Acc:Q90YC9]	373952
ENSGALG00000023241	0.0398436	-1.71778			421441
ENSGALG00000001021	0.0103948	-1.72472	MYOCD	myocardin [Source:RefSeq peptide;Acc:NP_001074184]	427790
ENSGALG00000011406	0.0195929	-1.73006	NTN4	netrin 4	417914
ENSGALG00000026426	0.0067797	-1.73419	OTUD1	OTU domain containing 1	420502
ENSGALG00000005714	0.00283148	-1.74415	PKD1	polycystic kidney disease 1 (autosomal dominant)
ENSGALG00000004338	0.0242212	-1.74928	COL18A1	collagen, type XVIII, alpha 1 precursor [Source:RefSeq peptide;Acc:NP_989495]	373978
ENSGALG00000013370	0.0291052	-1.75021	SEMA3F	semaphorin-3F precursor [Source:RefSeq peptide;Acc:NP_989589]	374109
ENSGALG00000006724	0.0485866	-1.75488			429143
ENSGALG00000005608	0.00901395	-1.75674	SLC9A3R2	solute carrier family 9, subfamily A (NHE3, cation proton antiporter 3), member 3 regulator 2	416550
ENSGALG00000005855	0.0353529	-1.76505	CA5B	carbonic anhydrase VB, mitochondrial	415833
ENSGALG00000010133	0.0189349	-1.77394	PTCH2	patched 2 [Source:HGNC Symbol;Acc:9586]	374187
ENSGALG00000028949	0.0178194	-1.77585	CORO6	coronin 6 [Source:HGNC Symbol;Acc:21356]	100857679
ENSGALG00000025933	0.0343601	-1.78255	ARL2BP	ADP-ribosylation factor-like protein 2-binding protein [Source:UniProtKB/Swiss-Prot;Acc:Q5ZKW5]	426495
ENSGALG00000009957	0.0208469	-1.78509	TIE1	tyrosine kinase with immunoglobulin-like and EGF-like domains 1 [Source:HGNC Symbol;Acc:11809]	424562
ENSGALG00000015564	0.0135739	-1.78519	PREX2	phosphatidylinositol-3,4,5-trisphosphate-dependent Rac exchange factor 2 [Source:HGNC Symbol;Acc:22950]	420172
ENSGALG00000011331	0.0480485	-1.79404	CTH	cystathionase (cystathionine gamma-lyase)	424716
ENSGALG00000002720	0.0487383	-1.80285	AQP5	aquaporin 5 [Source:HGNC Symbol;Acc:638]	431305
ENSGALG00000014662	0.0260315	-1.8073	RBP5	retinol binding protein 5, cellular	418296
ENSGALG00000028937	0.0420702	-1.81587	TIMM13	translocase of inner mitochondrial membrane 13 homolog (yeast) [Source:HGNC Symbol;Acc:11816]	100859352
ENSGALG00000023621	0.00379731	-1.81722	SFXN3	sideroflexin 3	428972
ENSGALG00000008537	0.0176494	-1.8208	EPHB3	EPH receptor B3 [Source:HGNC Symbol;Acc:3394]	396179
ENSGALG00000002470	0.0225879	-1.82821	CYP27A1	cytochrome P450, family 27, subfamily A, polypeptide 1 [Source:HGNC Symbol;Acc:2605]	431683
ENSGALG00000004476	0.00559735	-1.82917	SEMA3G	sema domain, immunoglobulin domain (Ig), short basic domain, secreted, (semaphorin) 3G [Source:HGNC Symbol;Acc:30400]	415945
ENSGALG00000011080	0.00287689	-1.83372	BDKRB2	B2 bradykinin receptor [Source:RefSeq peptide;Acc:NP_001026724]	428906
ENSGALG00000013604	0.00360482	-1.83907	VIP	VIP peptides isoform 2 preproprotein [Source:RefSeq peptide;Acc:NP_001170780]	396323
ENSGALG00000013168	0.0169184	-1.84313	IAPP	islet amyloid polypeptide precursor [Source:RefSeq peptide;Acc:NP_990728]	396362
ENSGALG00000027462	0.0108996	-1.87243	LEPREL4	leprecan-like 4 [Source:HGNC Symbol;Acc:16946]	430099
ENSGALG00000026890	0.00126572	-1.88292	ANGPT4	angiopoietin 4 [Source:HGNC Symbol;Acc:487]	771763
ENSGALG00000026147	0.00309765	-1.91172	PLVAP	plasmalemma vesicle associated protein [Source:HGNC Symbol;Acc:13635]	100857417
ENSGALG00000003726	0.0494194	-1.91554	EGFLAM	EGF-like, fibronectin type III and laminin G domains [Source:HGNC Symbol;Acc:26810]	427445
ENSGALG00000024398	0.00218312	-1.91557	RPS28	ribosomal protein S28	768930
ENSGALG00000022819	0.00839363	-1.91759	PCP4	Purkinje cell protein 4
ENSGALG00000009517	0.012309	-1.92023			420562
ENSGALG00000009517	0.012309	-1.92023			771999
ENSGALG00000005849	0.00046096	-1.93018	PPDPF	chromosome 20 open reading frame 149 [Source:RefSeq peptide;Acc:NP_001183966]	419245
ENSGALG00000029020	0.00183039	-1.95351	PPAPDC1A	phosphatidic acid phosphatase type 2 domain containing 1A [Source:HGNC Symbol;Acc:23531]	428987
ENSGALG00000009392	0.0269446	-1.95366	TLR5	toll-like receptor 5 precursor [Source:RefSeq peptide;Acc:NP_001019757]	554217
ENSGALG00000002722	0.00796674	-1.9551	MST1	hepatocyte growth factor-like protein precursor [Source:RefSeq peptide;Acc:NP_990544]	396135
ENSGALG00000015042	0.0149647	-1.97136	CRMP1B	dihydropyrimidinase-related protein 1 [Source:RefSeq peptide;Acc:NP_989826]	395156
ENSGALG00000005085	0.0446671	-1.9729	DRD4	D(4) dopamine receptor [Source:RefSeq peptide;Acc:NP_001136321]	423016
ENSGALG00000009612	0.0411017	-1.97475	TGFB2	Transforming growth factor beta-2 [Source:UniProtKB/TrEMBL;Acc:F1P161]	421352
ENSGALG00000007104	0.0264155	-1.97576	LRRC15	leucine rich repeat containing 15 [Source:HGNC Symbol;Acc:20818]	768899
ENSGALG00000003562	0.0242212	-1.98073	NPTX2	neuronal pentraxin II	416438
ENSGALG00000029072	0.00545827	-1.9907	NTN1	Netrin-1 [Source:UniProtKB/TrEMBL;Acc:F1NEW2]	396387
ENSGALG00000013072	0.00813659	-1.99997	AKR	aldo-keto reductase family 1 member B10 [Source:RefSeq peptide;Acc:NP_989960]	395338
ENSGALG00000019836	0.0184331	-2.00303	ZNF692	zinc finger protein 692 [Source:RefSeq peptide;Acc:NP_001092826]	427095
ENSGALG00000028795	0.000116052	-2.01669	CADM3	cell adhesion molecule 3 [Source:HGNC Symbol;Acc:17601]
ENSGALG00000013784	0.0095536	-2.01911	CDT1	chromatin licensing and DNA replication factor 1 [Source:HGNC Symbol;Acc:24576]	426254
ENSGALG00000019157	0.0295507	-2.04363	SMPX	small muscle protein, X-linked	771780
ENSGALG00000005968	0.0159537	-2.05546	MMP11	matrix metallopeptidase 11 (stromelysin 3)	769489
ENSGALG00000008007	0.00793014	-2.06513	ITGA11	integrin, alpha 11	415560
ENSGALG00000027553	0.0255254	-2.09127			100859428
ENSGALG00000007837	0.0160144	-2.10519	KAZALD1	Kazal-type serine peptidase inhibitor domain 1	423856
ENSGALG00000010812	0.0191244	-2.11185	RYR2	ryanodine receptor 2 (cardiac) [Source:HGNC Symbol;Acc:10484]	421508
ENSGALG00000009693	0.00773764	-2.15218	CPXM2	carboxypeptidase X (M14 family), member 2	423951
ENSGALG00000027482	0.00818975	-2.15395	SNTB2	syntrophin, beta 2 (dystrophin-associated protein A1, 59kDa, basic component 2) [Source:HGNC Symbol;Acc:11169]	769654
ENSGALG00000013598	0.0167667	-2.17427	SCGN	secretagogin, EF-hand calcium binding protein	421001
ENSGALG00000001640	0.0123772	-2.19793	RNF122	ring finger protein 122	426922
ENSGALG00000023636	0.0239713	-2.21414	REM1	RAS (RAD and GEM)-like GTP-binding 1 [Source:HGNC Symbol;Acc:15922]	419274
ENSGALG00000000874	0.00151476	-2.24583	NDRG4	NDRG family member 4 [Source:HGNC Symbol;Acc:14466]	768618
ENSGALG00000006832	0.00439253	-2.24794
ENSGALG00000028182	1.92e-05	-2.31245
ENSGALG00000023772	6.49e-05	-2.3142	HSPB7	heat shock 27kDa protein family, member 7 (cardiovascular)	430280
ENSGALG00000013363	0.0244556	-2.33027	NCALD	Neurocalcin-delta [Source:UniProtKB/Swiss-Prot;Acc:P62758]	396048
ENSGALG00000005843	7.97e-05	-2.34216	EEF1A	Elongation factor 1-alpha 1 [Source:UniProtKB/Swiss-Prot;Acc:Q90835]	419244
ENSGALG00000015366	2.38e-05	-2.36868			427292
ENSGALG00000006240	0.0225879	-2.42819	ASIC1	Acid-sensing ion channel 1 [Source:UniProtKB/Swiss-Prot;Acc:Q1XA76]	426883
ENSGALG00000028813	0.0264155	-2.45075	NRN1	neuritin precursor [Source:RefSeq peptide;Acc:NP_001185660]	420873
ENSGALG00000006472	0.0318061	-2.47607	KCNQ1	potassium voltage-gated channel, KQT-like subfamily, member 1 [Source:HGNC Symbol;Acc:6294]	423090
ENSGALG00000008263	0.0249225	-2.49189	FAR-1	FAR-1 protein; Uncharacterized protein [Source:UniProtKB/TrEMBL;Acc:Q90842]	396149
ENSGALG00000005616	0.0241991	-2.51595	ARSI	arylsulfatase family, member I	427639
ENSGALG00000017072	0.000262323	-2.53038	N4BP2L1	NEDD4 binding protein 2-like 1	418914
ENSGALG00000006236	0.0183921	-2.53124	TPH1	Tryptophan 5-hydroxylase 1 [Source:UniProtKB/Swiss-Prot;Acc:P70080]	395799
ENSGALG00000007515	0.0409839	-2.61621	SFRP5	secreted frizzled-related protein 5	423838
ENSGALG00000009719	0.0225879	-2.62851	PCDH10	protocadherin-10 precursor [Source:RefSeq peptide;Acc:NP_999837]	408048
ENSGALG00000014813	0.0316868	-2.64025	HOMER1	homer homolog 1 (Drosophila) [Source:HGNC Symbol;Acc:17512]	427181
ENSGALG00000001396	6.49e-09	-2.65985	SERPIND1	serpin peptidase inhibitor, clade D (heparin cofactor), member 1	395877
ENSGALG00000008543	0.0312769	-2.66317			421253
ENSGALG00000009867	8.82e-07	-2.83539	WIF1	wnt inhibitory factor 1 precursor [Source:RefSeq peptide;Acc:NP_001186536]	417831
ENSGALG00000027534	6.85e-05	-2.84626	GM2A	GM2 ganglioside activator [Source:HGNC Symbol;Acc:4367]	100857973
ENSGALG00000026501	0.0337503	-2.87505	HMGN5	high mobility group nucleosome binding domain 5 [Source:HGNC Symbol;Acc:8013]
ENSGALG00000001740	6.88e-05	-2.89674	MGAT5B	mannosyl (alpha-1,6-)-glycoprotein beta-1,6-N-acetyl-glucosaminyltransferase, isozyme B	427801
ENSGALG00000007468	0.00256511	-2.90756	HBAA	Hemoglobin subunit alpha-A [Source:UniProtKB/Swiss-Prot;Acc:P01994]	416652
ENSGALG00000007014	0.0365414	-2.99097	PYROXD2	pyridine nucleotide-disulphide oxidoreductase domain 2	425345
ENSGALG00000028333	0.0430937	-2.99368
ENSGALG00000015053	0.0001099	-3.07352	GLDC	glycine dehydrogenase [Source:RefSeq peptide;Acc:NP_989653]	374222
ENSGALG00000026239	0.0153912	-3.16598	MPV17	MpV17 mitochondrial inner membrane protein [Source:HGNC Symbol;Acc:7224]	100857465
ENSGALG00000013703	0.0220442	-3.24521	FAM69C	family with sequence similarity 69, member C	421014
ENSGALG00000028913	0.00519165	-3.27315			425347
ENSGALG00000015094	0.00559735	-3.36803	ZBTB20	zinc finger and BTB domain containing 20 [Source:HGNC Symbol;Acc:13503]	418349
ENSGALG00000007463	0.00534276	-3.47555	HBAD	Hemoglobin subunit alpha-D [Source:UniProtKB/Swiss-Prot;Acc:P02001]	100858044
ENSGALG00000015321	0.00401379	-3.76986			100858171
ENSGALG00000028273	5.51e-05	-3.84114	HBB	Hemoglobin subunit beta [Source:UniProtKB/Swiss-Prot;Acc:P02112]	396485
ENSGALG00000002993	0.0189349	-3.87759	CA10	carbonic anhydrase X	417389
ENSGALG00000023607	0.000177895	-3.92583	gga-mir-6642	gga-mir-6642 [Source:miRBase;Acc:MI0022461]	395791
ENSGALG00000007305	0.0399898	-3.98941	NME1	nucleoside diphosphate kinase A [Source:RefSeq peptide;Acc:NP_001191690]	422094
ENSGALG00000000479	6.14e-05	-4.21113	PADI3	protein-arginine deiminase type-3 [Source:RefSeq peptide;Acc:NP_990374]	395910
ENSGALG00000014441	2.44e-10	-4.27396			431003
ENSGALG00000025798	0.0482134	-4.28989
ENSGALG00000002358	8.4e-08	-4.30555	CDO1	cysteine dioxygenase type 1	427391
ENSGALG00000014861	0.00156372	-4.33321	NIM1	serine/threonine-protein kinase NIM1 [Source:RefSeq peptide;Acc:NP_001239059]	768482
ENSGALG00000022531	0.0235562	-4.48372
ENSGALG00000022693	0.0118643	-4.62507	TPBGL	trophoblast glycoprotein-like [Source:HGNC Symbol;Acc:44159]
ENSGALG00000027253	0.019316	-4.84956
ENSGALG00000011415	0.00205409	-5.20776	SPINK2	serine peptidase inhibitor, Kazal type 2 (acrosin-trypsin inhibitor) [Source:HGNC Symbol;Acc:11245]	770729
ENSGALG00000026991	0.00144277	-6.24115			776262
ENSGALG00000005785	1.73e-13	-6.51944	UBAP2	ubiquitin associated protein 2
ENSGALG00000014971	0.00392718	-7.14416	SLC2A9	solute carrier family 2 (facilitated glucose transporter), member 9	422843
ENSGALG00000000395	7.88e-12	-7.71722	BTF3	basic transcription factor 3 [Source:HGNC Symbol;Acc:1125]	430910
ENSGALG00000014366	2.57e-35	-8.50832	HNRPK	heterogeneous nuclear ribonucleoprotein K [Source:RefSeq peptide;Acc:NP_001026556]	426516
ENSGALG00000001756	4.57e-50	-10.2888	ATP5A1W	ATP synthase subunit alpha; Uncharacterized protein [Source:UniProtKB/TrEMBL;Acc:Q90VX2]	431564
ENSGALG00000004545	0.00156372	-11.9695	WDR72	WD repeat domain 72 [Source:HGNC Symbol;Acc:26790]
ENSGALG00000014184	3.54e-31	-14.5786	SMAD2	SMAD family member 2	769000
ENSGALG00000000386	1.29e-90	-120.38			430766

## Sheet: GGA_Ileum_1_con_low
Gene_ID	FDR	fold_change	Associated Gene Name	Description	EntrezGene ID
ENSGALG00000010850	0.0435889	22.9954	C8A	Complement Component 8 Subunit Alpha	429111
ENSGALG00000007109	0.0435889	8.26436	APOAIV	apolipoprotein A-IV precursor [Source:RefSeq peptide;Acc:NP_990269]	395780
ENSGALG00000005739	4.42e-08	6.56084	SCD	stearoyl-CoA desaturase 1 [Source:RefSeq peptide;Acc:NP_990221]	395706
ENSGALG00000016491	0.0155669	3.4769	APOB	apolipoprotein B precursor [Source:RefSeq peptide;Acc:NP_001038098]	396535
ENSGALG00000006322	0.00363552	3.16811		epithelial chloride channel protein-like	424523
ENSGALG00000003253	0.000383149	2.88862	ATP8B1	ATPase, aminophospholipid transporter, class I, type 8B, member 1 [Source:HGNC Symbol;Acc:3706]
ENSGALG00000003647	0.0092103	2.56189	SLC13A2	Solute Carrier Family 13 (Sodium-Dependent Dicarboxylate Transporter) member 2	427830
ENSGALG00000015662	0.0482412	2.34682	LIPI	lipase, member I [Source:HGNC Symbol;Acc:18821]	418466
ENSGALG00000010812	0.0092103	-2.96394	RYR2	ryanodine receptor 2 (cardiac) [Source:HGNC Symbol;Acc:10484]	421508
ENSGALG00000016324	0.00201129	-2.98434	GSTA3	glutathione S-transferase alpha 3 [Source:RefSeq peptide;Acc:NP_990149]	395612
ENSGALG00000014616	0.0435889	-5.16093	MT1	metallothionein-3 [Source:RefSeq peptide;Acc:NP_001091007]	770592
ENSGALG00000009844	1.83e-06	-9.54986	ACTC1	Actin, alpha cardiac muscle 1 [Source:UniProtKB/Swiss-Prot;Acc:P68034]	423298

## Sheet: GGA_Ileum_1_low_high
Gene_ID	FDR	fold_change	Associated Gene Name	Description	EntrezGene ID
ENSGALG00000000199	1.22e-23	59.1082			425256
ENSGALG00000027172	1.04e-06	13.8437
ENSGALG00000026897	8.34e-09	13.4544			100859453
ENSGALG00000022250	0.000848887	12.0658		coiled-coil domain-containing protein 81-like
ENSGALG00000002109	0.00179897	11.5591	KCTD19	potassium channel tetramerisation domain containing 19 [Source:HGNC Symbol;Acc:24753]	769782
ENSGALG00000006720	0.0363276	10.6284		coiled-coil domain-containing protein 81-like	100859127
ENSGALG00000012984	0.0182004	8.98605		unconventional myosin-Vb isoform
ENSGALG00000005934	4.02e-06	7.9784		solute carrier family 22 member 13	420423
ENSGALG00000008914	0.0240021	7.27301	NRAP	nebulin-related anchoring protein [Source:HGNC Symbol;Acc:7988]	423899
ENSGALG00000019552	0.00580266	5.27122	SERPINB2	serpin peptidase inhibitor, clade B (ovalbumin), member 2 [Source:HGNC Symbol;Acc:8584]	420896
ENSGALG00000025921	8.02e-05	4.83613			431653
ENSGALG00000014244	1.04e-09	4.38953	SCNN1A	amiloride-sensitive sodium channel subunit alpha [Source:RefSeq peptide;Acc:NP_990476]	396050
ENSGALG00000020876	0.0057474	3.94537	AOX2P	aldehyde oxidase 2 pseudogene [Source:RefSeq peptide;Acc:NP_001034690]	424072
ENSGALG00000002102	0.012847	3.75038			415325
ENSGALG00000026232	0.00155947	3.65861			100857939
ENSGALG00000012971	0.000534301	3.49191	CCDC170	coiled-coil domain containing 170	421639
ENSGALG00000016774	1.2e-05	3.46483	NPAS2	neuronal PAS domain-containing protein 2 [Source:RefSeq peptide;Acc:NP_001025713]	395433
ENSGALG00000026928	5.16e-06	3.3883	KLF4	Kruppel-like factor 4 (gut) [Source:HGNC Symbol;Acc:6348]	770254
ENSGALG00000004538	0.00222126	3.32664	TNN	tenascin N	424435
ENSGALG00000001035	0.0499362	3.25965			431047
ENSGALG00000007208	0.00893464	3.1367
ENSGALG00000016342	0.013006	3.08613	MYOM2	M-protein, striated muscle [Source:RefSeq peptide;Acc:NP_990466]	396034
ENSGALG00000015728	0.00107116	3.04836	MUSK	muscle, skeletal receptor tyrosine protein kinase precursor [Source:RefSeq peptide;Acc:NP_989439]	373897
ENSGALG00000025843	0.00063083	2.95067
ENSGALG00000026262	2.34e-07	2.74659	PMP22	peripheral myelin protein 22	417327
ENSGALG00000013546	0.00285814	2.67891	GZMK	granzyme K (granzyme 3; tryptase II)	426168
ENSGALG00000002931	0.00073893	2.65437	REG4	regenerating islet-derived family, member 4	424379
ENSGALG00000028037	2.53e-05	2.65227	FOS	FBJ murine osteosarcoma viral oncogene homolog [Source:HGNC Symbol;Acc:3796]
ENSGALG00000010469	0.0330809	2.54927	CYP4B1	cytochrome P450, family 4, subfamily B, polypeptide 1	424618
ENSGALG00000027714	2.91e-05	2.41195	ATG10	autophagy related 10	427322
ENSGALG00000015663	2.34e-07	2.39805	HSDL2	hydroxysteroid dehydrogenase like 2	100858057
ENSGALG00000009768	0.0252938	2.35289	CCRN4L	nocturnin [Source:RefSeq peptide;Acc:NP_001009928]	404779
ENSGALG00000015020	0.0312505	2.30319	TMEM171	transmembrane protein 171	427220
ENSGALG00000015589	0.000134944	2.29101	MSH3	mutS homolog 3 (E. coli) [Source:HGNC Symbol;Acc:7326]	427318
ENSGALG00000005256	0.00112992	2.26366	EPHA4	Ephrin type-A receptor 4 [Source:UniProtKB/Swiss-Prot;Acc:Q07496]	395559
ENSGALG00000002103	0.0308468	2.25289	TPPP3	tubulin polymerization-promoting protein family member 3 [Source:HGNC Symbol;Acc:24162]	415669
ENSGALG00000028135	0.00186862	2.2499	C5orf63	chromosome 5 open reading frame 63 [Source:HGNC Symbol;Acc:40051]	427125
ENSGALG00000026339	0.000351254	2.2407	LRRC19	leucine rich repeat containing 19 [Source:HGNC Symbol;Acc:23379]
ENSGALG00000001765	0.00686718	2.2349	CAAP1	caspase activity and apoptosis inhibitor 1	427364
ENSGALG00000014874	6.48e-05	2.15747	MRPS30	28S ribosomal protein S30, mitochondrial [Source:RefSeq peptide;Acc:NP_990270]	395781
ENSGALG00000005346	0.0255295	2.15114	PPIC	peptidylprolyl isomerase C (cyclophilin C) [Source:HGNC Symbol;Acc:9256]	768427
ENSGALG00000014765	0.000150343	2.14303	TRIM23	tripartite motif containing 23	427164
ENSGALG00000015315	0.00148419	2.08448	TRIM14	tripartite motif-containing protein 14 [Source:RefSeq peptide;Acc:NP_001026602]	427282
ENSGALG00000025842	0.0146296	2.08124	BRT-1	tropomyosin beta chain [Source:RefSeq peptide;Acc:NP_990777]	396430
ENSGALG00000008237	0.00603751	2.07923	GRAMD3	GRAM domain containing 3	426813
ENSGALG00000014648	0.00916775	2.06879	CETN3	centrin, EF-hand protein, 3 [Source:HGNC Symbol;Acc:1868]
ENSGALG00000001864	0.00063083	2.06457	C9ORF72	chromosome 9 open reading frame 72	427370
ENSGALG00000000247	0.000154279	2.05385	WDR36	WD repeat-containing protein 36 [Source:RefSeq peptide;Acc:NP_001038099]	415609
ENSGALG00000012624	0.00416021	2.05085	AAED1	AhpC/TSA antioxidant enzyme domain containing 1 [Source:HGNC Symbol;Acc:16881]	427472
ENSGALG00000028168	0.0101678	2.02639	HDHD2	haloacid dehalogenase-like hydrolase domain containing 2	416385
ENSGALG00000002394	0.00167338	2.01138	RGP1	retrograde Golgi transport protein RGP1 homolog [Source:RefSeq peptide;Acc:NP_001026782]	431658
ENSGALG00000003939	0.00920371	2.00595	KLF4	Kruppel-like factor 2; Uncharacterized protein [Source:UniProtKB/TrEMBL;Acc:E1C442]	420148
ENSGALG00000008229	0.0002524	1.99696	ALDH7A1	aldehyde dehydrogenase 7 family, member A1	426812
ENSGALG00000002852	0.000159517	1.98087			100857356
ENSGALG00000003775	0.00580266	1.97987	RICTOR	RPTOR independent companion of MTOR, complex 2 [Source:HGNC Symbol;Acc:28611]	427447
ENSGALG00000020679	0.00592732	1.97173	PLEKHS1	pleckstrin homology domain containing, family S member 1 [Source:HGNC Symbol;Acc:26285]
ENSGALG00000026137	0.0246167	1.96807	CDKN2B	cyclin-dependent kinase inhibitor 2B [Source:RefSeq peptide;Acc:NP_989764]	395076
ENSGALG00000005316	0.00193352	1.96217	SRFBP1	serum response factor binding protein 1	426795
ENSGALG00000015071	0.000576864	1.94669	FOCAD	focadhesin	427233
ENSGALG00000001918	0.012847	1.9452	DNAJB5	DnaJ (Hsp40) homolog, subfamily B, member 5	427409
ENSGALG00000015331	0.000686489	1.94409	GNE	bifunctional UDP-N-acetylglucosamine 2-epimerase/N-acetylmannosamine kinase [Source:RefSeq peptide;Acc:NP_001026603]	427285
ENSGALG00000014661	0.000484123	1.94203	FAM172A	Protein FAM172A [Source:UniProtKB/Swiss-Prot;Acc:Q5ZK44]	427109
ENSGALG00000000189	0.000350465	1.92082	YTHDC2	YTH domain containing 2 [Source:HGNC Symbol;Acc:24721]	415602
ENSGALG00000014649	0.0171535	1.90434	MBLAC2	Metallo-beta-lactamase domain-containing protein 2 [Source:UniProtKB/Swiss-Prot;Acc:Q5F336]	431565
ENSGALG00000013971	0.00632307	1.90027	SGK1	Serine/threonine-protein kinase Sgk1 [Source:UniProtKB/Swiss-Prot;Acc:Q6U1I9]	395133
ENSGALG00000028998	0.00116954	1.89594	XPA	DNA repair protein complementing XP-A cells homolog [Source:RefSeq peptide;Acc:NP_990184]	395659
ENSGALG00000014767	0.00866831	1.88885	CZH5ORF44	UPF0533 protein C5orf44 homolog isoform 2 [Source:RefSeq peptide;Acc:NP_001006577]	427165
ENSGALG00000002605	0.00546252	1.88485	MRPL17	mitochondrial ribosomal protein L17	769700
ENSGALG00000014942	0.000915065	1.87718	NSA2	ribosome biogenesis protein NSA2 homolog [Source:RefSeq peptide;Acc:NP_001006579]	427206
ENSGALG00000015209	0.00772598	1.87578	NFIL3	nuclear factor interleukin-3-regulated protein [Source:RefSeq peptide;Acc:NP_989949]	395326
ENSGALG00000003647	0.0369107	1.87261	SLC13A2	solute carrier family 13 (sodium-dependent dicarboxylate transporter), member 2	427830
ENSGALG00000001677	0.043818	1.87111	SETBP1	SET binding protein 1 [Source:HGNC Symbol;Acc:15573]
ENSGALG00000018565	0.0101678	1.87081	C18ORF32	chromosome 18 open reading frame 32	426844
ENSGALG00000014732	0.0112911	1.86347	ERCC8	excision repair cross-complementing rodent repair deficiency, complementation group 8	427153
ENSGALG00000015543	0.0248181	1.86161	MRPL50	39S ribosomal protein L50, mitochondrial [Source:RefSeq peptide;Acc:NP_001006583]	427307
ENSGALG00000026028	0.0157773	1.84886	SREK1IP1	SREK1-interacting protein 1	427158
ENSGALG00000016143	0.0125932	1.84792	RHPN1	rhophilin, Rho GTPase binding protein 1	420299
ENSGALG00000012595	0.015346	1.84504	AGTPBP1	Cytosolic carboxypeptidase 1 [Source:UniProtKB/Swiss-Prot;Acc:E1C3P4]
ENSGALG00000014682	0.00698156	1.84226	CAST	calpastatin [Source:RefSeq peptide;Acc:NP_001131122]	427121
ENSGALG00000002696	0.00403373	1.84139	RPL17L	-	426845
ENSGALG00000015082	0.0053204	1.83984	RPS6	40S ribosomal protein S6 [Source:RefSeq peptide;Acc:NP_990556]	396148
ENSGALG00000001947	0.00193352	1.83963	IKBKAP	inhibitor of kappa light polypeptide gene enhancer in B-cells, kinase complex-associated protein	427375
ENSGALG00000026547	0.010536	1.83768	TPGS2	tubulin polyglutamylase complex subunit 2	426891
ENSGALG00000015083	0.0117883	1.83505	DENND4C	DENN/MADD domain containing 4C [Source:HGNC Symbol;Acc:26079]	427236
ENSGALG00000021274	0.0197238	1.83265
ENSGALG00000014916	0.00251911	1.82392	SPINZ	Spindlin-Z [Source:UniProtKB/Swiss-Prot;Acc:Q90WG1]	374014
ENSGALG00000027891	0.0157773	1.82075	C5ORF13	neuronal protein 3.1 [Source:RefSeq peptide;Acc:NP_990722]	396353
ENSGALG00000012598	0.00218572	1.81822	MAK10	N-alpha-acetyltransferase 35, NatC auxiliary subunit [Source:RefSeq peptide;Acc:NP_001026623]	427461
ENSGALG00000015641	0.00294943	1.81298	CCNH	cyclin H	427328
ENSGALG00000015148	0.046705	1.81057	ANXA1	annexin A1 [Source:RefSeq peptide;Acc:NP_996789]	404271
ENSGALG00000014697	0.00424031	1.80282	MADH2	mothers against decapentaplegic homolog 2 [Source:RefSeq peptide;Acc:NP_989892]	395247
ENSGALG00000014672	0.0135774	1.80066	ARSK	arylsulfatase K precursor [Source:RefSeq peptide;Acc:NP_001026586]	427116
ENSGALG00000015548	0.00423281	1.7968	RNF20	E3 ubiquitin-protein ligase BRE1A [Source:RefSeq peptide;Acc:NP_001026605]	427310
ENSGALG00000003708	0.00772598	1.78833	WDR70	WD repeat-containing protein 70 isoform 1 [Source:RefSeq peptide;Acc:NP_001181931]	427444
ENSGALG00000013493	0.00469729	1.78552	SPTLC1	serine palmitoyltransferase, long chain base subunit 1	426145
ENSGALG00000014709	0.00368523	1.78425	SKIV2L2	superkiller viralicidic activity 2-like 2 [Source:RefSeq peptide;Acc:NP_001012962]	427137
ENSGALG00000005390	0.00603751	1.77932	DCAF10	DDB1 and CUL4 associated factor 10 [Source:HGNC Symbol;Acc:23686]	426804
ENSGALG00000003605	0.00663951	1.77386			427439
ENSGALG00000010148	0.00487624	1.77022	PTPRR	protein tyrosine phosphatase, receptor type, R [Source:HGNC Symbol;Acc:9680]	771985
ENSGALG00000015376	0.0182004	1.76915	IDUA	alpha-L-iduronidase precursor [Source:RefSeq peptide;Acc:NP_001026604]	427294
ENSGALG00000014956	0.0161165	1.75998	DINB1	DNA polymerase kappa [Source:RefSeq peptide;Acc:NP_989514]	374003
ENSGALG00000025915	0.00922225	1.75323	ARRDC3	arrestin domain containing 3 [Source:HGNC Symbol;Acc:29263]	427107
ENSGALG00000008174	0.0200265	1.74789	MTAP	S-methyl-5'-thioadenosine phosphorylase [Source:RefSeq peptide;Acc:NP_001026775]	431261
ENSGALG00000004285	0.04936	1.71291	HNF4A	hepatocyte nuclear factor 4-alpha [Source:RefSeq peptide;Acc:NP_001026026]	419198
ENSGALG00000013372	0.0081591	1.71177	IL7R	interleukin-7 receptor subunit alpha precursor [Source:RefSeq peptide;Acc:NP_001073575]	426054
ENSGALG00000001343	0.0306916	1.70998	LAMB3	laminin, beta 3 [Source:HGNC Symbol;Acc:6490]	428268
ENSGALG00000013511	0.0287981	1.70665	ANKRA2	ankyrin repeat family A protein 2 [Source:RefSeq peptide;Acc:NP_001006565]	426153
ENSGALG00000015349	0.0316465	1.70659	PIGG	phosphatidylinositol glycan anchor biosynthesis, class G [Source:HGNC Symbol;Acc:25985]	427290
ENSGALG00000003326	0.0301248	1.70541	AMACR	alpha-methylacyl-CoA racemase [Source:RefSeq peptide;Acc:NP_001026619]	427429
ENSGALG00000008308	0.0394646	1.70299	BHLHE40	basic helix-loop-helix family, member e40	416108
ENSGALG00000008887	0.0341911	1.70125	PIK3C3	phosphatidylinositol 3-kinase, catalytic subunit type 3 [Source:HGNC Symbol;Acc:8974]
ENSGALG00000015576	0.013397	1.69206	ZFYVE16	zinc finger, FYVE domain containing 16 [Source:HGNC Symbol;Acc:20756]	427315
ENSGALG00000011938	0.0499362	1.68417	TRAK1	trafficking protein, kinesin binding 1	420714
ENSGALG00000015391	0.0405327	1.68228			770239
ENSGALG00000004390	0.046705	1.67316	AP3B1	adaptor-related protein complex 3, beta 1 subunit [Source:HGNC Symbol;Acc:566]	427646
ENSGALG00000014670	0.0142685	1.66818	TTC37	tetratricopeptide repeat domain 37 [Source:HGNC Symbol;Acc:23639]	427114
ENSGALG00000027483	0.014875	1.66159	GLRX	glutaredoxin-1 [Source:RefSeq peptide;Acc:NP_990491]	396069
ENSGALG00000014644	0.0301248	1.65974	ATP5A1	ATP synthase subunit alpha, mitochondrial [Source:RefSeq peptide;Acc:NP_989617]	374159
ENSGALG00000015090	0.0250036	1.65467	PLIN2	perilipin-2 [Source:RefSeq peptide;Acc:NP_001026591]	427237
ENSGALG00000027932	0.0473784	1.64451	ANKRD32	ankyrin repeat domain 32 [Source:HGNC Symbol;Acc:25408]
ENSGALG00000012607	0.0301194	1.62868	ZCCHC6	zinc finger, CCHC domain containing 6 [Source:HGNC Symbol;Acc:25817]	100857368
ENSGALG00000014168	0.0496118	1.62831	NOL6	nucleolar protein 6 (RNA-associated) [Source:HGNC Symbol;Acc:19910]	100858366
ENSGALG00000015372	0.0270373	1.6078	RBF	ATP synthase subunit e, mitochondrial [Source:RefSeq peptide;Acc:NP_001091003]	769146
ENSGALG00000004859	0.0390277	-1.66533	ZNFX1	zinc finger, NFX1-type containing 1	419218
ENSGALG00000005849	0.0496118	-1.69582	PPDPF	chromosome 20 open reading frame 149 [Source:RefSeq peptide;Acc:NP_001183966]	419245
ENSGALG00000002277	0.0101678	-1.70887	KLHL24	DRE1 protein [Source:RefSeq peptide;Acc:NP_001026475]	424763
ENSGALG00000011089	0.0322139	-1.7109	IFIH1	interferon-induced helicase C domain-containing protein 1 [Source:RefSeq peptide;Acc:NP_001180567]	424185
ENSGALG00000015912	0.0250036	-1.79764	NBN	nibrin [Source:RefSeq peptide;Acc:NP_989668]	374246
ENSGALG00000012077	0.0057474	-1.81245	PARP9	poly (ADP-ribose) polymerase family, member 9	424269
ENSGALG00000014297	0.0057474	-1.86953	IRF-3	interferon regulatory factor 3 [Source:RefSeq peptide;Acc:NP_990703]	396330
ENSGALG00000016328	0.00147332	-1.87852	GSTA	Glutathione S-transferase [Source:UniProtKB/Swiss-Prot;Acc:Q08393]	414895
ENSGALG00000009693	0.03938	-1.88719	CPXM2	carboxypeptidase X (M14 family), member 2	423951
ENSGALG00000007412	0.0320725	-1.91299	MPZL2	myelin protein zero-like 2 precursor [Source:RefSeq peptide;Acc:NP_001239213]	419779
ENSGALG00000010402	0.0157865	-1.96766	HPGDS	Hematopoietic prostaglandin D synthase [Source:UniProtKB/Swiss-Prot;Acc:O73888]	395863
ENSGALG00000015366	0.0333797	-1.98571			427292
ENSGALG00000001396	0.00469729	-2.02119	SERPIND1	serpin peptidase inhibitor, clade D (heparin cofactor), member 1	395877
ENSGALG00000019837	0.0483173	-2.15809
ENSGALG00000006988	0.00866831	-2.29905	RNF213	ring finger protein 213 [Source:HGNC Symbol;Acc:14539]
ENSGALG00000016142	0.000605577	-2.37176	MX	interferon-induced GTP-binding protein Mx [Source:RefSeq peptide;Acc:NP_989940]	395313
ENSGALG00000016964	0.000388117	-2.38537	EPSTI1	epithelial stromal interaction 1 (breast) [Source:HGNC Symbol;Acc:16465]	418837
ENSGALG00000016152	0.00107116	-2.4993	LY6E	lymphocyte antigen 6E precursor [Source:RefSeq peptide;Acc:NP_990106]	395550
ENSGALG00000002479	0.015903	-2.73059	MAT1A	S-adenosylmethionine synthase isoform type-1 [Source:RefSeq peptide;Acc:NP_001186448]	423628
ENSGALG00000026798	0.015676	-2.74172
ENSGALG00000013057	1.34e-05	-2.83984	USP18	Ubiquitin carboxyl-terminal hydrolase [Source:UniProtKB/TrEMBL;Acc:E1BXQ0]	418167
ENSGALG00000013723	0.000220971	-2.90038	OAS*A	59 kDa 2'-5'-oligoadenylate synthase-like protein [Source:RefSeq peptide;Acc:NP_990372]	395908
ENSGALG00000001740	0.00167338	-2.93462	MGAT5B	mannosyl (alpha-1,6-)-glycoprotein beta-1,6-N-acetyl-glucosaminyltransferase, isozyme B	427801
ENSGALG00000006522	0.00019375	-3.31226	HCK	hemopoietic cell kinase	419280
ENSGALG00000009479	7.42e-05	-3.33407	SAMD9L	sterile alpha motif domain containing 9-like	420559
ENSGALG00000006384	1.06e-12	-3.42746			423790
ENSGALG00000017072	7.12e-08	-3.63465	N4BP2L1	NEDD4 binding protein 2-like 1	418914
ENSGALG00000002358	5.94e-11	-3.86448	CDO1	cysteine dioxygenase type 1	427391
ENSGALG00000028982	7.14e-10	-4.0107	CMPK2	cytidine monophosphate (UMP-CMP) kinase 2, mitochondrial [Source:HGNC Symbol;Acc:27015]	421921
ENSGALG00000014441	3.89e-09	-4.04847			431003
ENSGALG00000009639	5.74e-06	-4.13917
ENSGALG00000028333	0.00698156	-4.53294
ENSGALG00000013575	5.94e-09	-4.61244	ISG12(2)	putative ISG12-2 protein [Source:RefSeq peptide;Acc:NP_001001296]	403120
ENSGALG00000026991	0.0252938	-5.25103			776262
ENSGALG00000011415	0.00698156	-5.34026	SPINK2	serine peptidase inhibitor, Kazal type 2 (acrosin-trypsin inhibitor) [Source:HGNC Symbol;Acc:11245]	770729
ENSGALG00000003512	0.0232745	-6.27848		Ovomucoid [Source:UniProtKB/Swiss-Prot;Acc:P01005]
ENSGALG00000005785	3.8e-14	-6.47766	UBAP2	ubiquitin associated protein 2
ENSGALG00000015053	5.53e-06	-7.03798	GLDC	glycine dehydrogenase [Source:RefSeq peptide;Acc:NP_989653]	374222
ENSGALG00000000395	8.52e-13	-8.46372	BTF3	basic transcription factor 3 [Source:HGNC Symbol;Acc:1125]	430910
ENSGALG00000014366	8.2e-35	-8.60983	HNRPK	heterogeneous nuclear ribonucleoprotein K [Source:RefSeq peptide;Acc:NP_001026556]	426516
ENSGALG00000001585	0.0112592	-8.77497	C18orf25	chromosome 18 open reading frame 25 [Source:HGNC Symbol;Acc:28172]	769229
ENSGALG00000007782	0.000154279	-10.0207	SRL	sarcalumenin precursor [Source:RefSeq peptide;Acc:NP_990660]	396269
ENSGALG00000008570	0.0019592	-10.6462	MOV10L1	Mov10l1, Moloney leukemia virus 10-like 1, homolog (mouse) [Source:HGNC Symbol;Acc:7201]
ENSGALG00000001756	3.5e-45	-10.8592	ATP5A1W	ATP synthase subunit alpha; Uncharacterized protein [Source:UniProtKB/TrEMBL;Acc:Q90VX2]	431564
ENSGALG00000004141	0.00698156	-11.9722	FABP1	Fatty acid-binding protein, liver [Source:UniProtKB/Swiss-Prot;Acc:P80226]	395345
ENSGALG00000014184	2.44e-28	-13.5183	SMAD2	SMAD family member 2	769000
ENSGALG00000022586	0.00651541	-14.1387	HPX	hemopexin [Source:HGNC Symbol;Acc:5171]	419076
ENSGALG00000009262	0.0252938	-21.7052	FGB	Fibrinogen beta chain Fibrinopeptide B Fibrinogen beta chain [Source:UniProtKB/Swiss-Prot;Acc:Q02020]	373926
ENSGALG00000022611	2.67e-06	-30.8784
ENSGALG00000000140	1.09e-05	-31.149			425479
ENSGALG00000029099	0.0270211	-37.8587
ENSGALG00000014545	2.02e-32	-63.6318			427010
ENSGALG00000009116	0.000159517	-84.506
ENSGALG00000027170	5.74e-06	-96.6584
ENSGALG00000000386	3.74e-84	-121.049			430766
ENSGALG00000020180	0.00121177	-134.788	ALB	serum albumin precursor [Source:RefSeq peptide;Acc:NP_990592]	396197
ENSGALG00000029162	1.35e-39	-211.359	SPINW	spindlin-W [Source:RefSeq peptide;Acc:NP_989522]	374014
ENSGALG00000027261	7.25e-14	-221.735			777191
ENSGALG00000009227	3.17e-13	-287.761
ENSGALG00000014003	5.77e-10	-307.373			426345
ENSGALG00000014584	4.35e-19	-309.628			426615
ENSGALG00000022683	1.29e-20	-410.078	HINTW	HINTW; Uncharacterized protein [Source:UniProtKB/TrEMBL;Acc:Q3MMY7]	768814
ENSGALG00000018479	5.05e-25	-472.6	GGA.8237	-
ENSGALG00000028307	3.15e-33	-671.449
ENSGALG00000022174	9.12e-42	-822.69	RPL17L	-	426845
ENSGALG00000022674	1.45e-40	-929.549	HINTW	Wpkci [Source:RefSeq peptide;Acc:NP_990019]	395423
ENSGALG00000022679	1.33e-52	-1241.61	WPKCI	-	768662
ENSGALG00000026538	1.1e-52	-1305.9			768662
ENSGALG00000022690	8.47e-78	-2081.95			771438
ENSGALG00000013312	1.09e-84	-2659.46			427025
ENSGALG00000022685	3.74e-84	-3050.61			100857891

## Sheet: GGA_Ileum_3_con_high
Gene_ID	FDR	fold_change	Associated Gene Name	Description	EntrezGene ID
ENSGALG00000027172	6.93e-06	52.6983
ENSGALG00000026897	1.66e-07	41.6765			100859453
ENSGALG00000028016	0.038589	35.2901		heat shock 70 kDa protein 12A-like	770082
ENSGALG00000023818	0.017899	6.35163
ENSGALG00000002637	0.0375133	4.52242	RBP7	retinol binding protein 7, cellular [Source:HGNC Symbol;Acc:30316]
ENSGALG00000028957	0.0130021	-7.74538		uncharacterized gene 48 protein-like [Gallus gallus]
ENSGALG00000028376	0.000186695	-7.9179	FGF19	fibroblast growth factor 19 precursor [Source:RefSeq peptide;Acc:NP_990005]	395394
ENSGALG00000015616	0.0134764	-13.8251	ACOT12	acyl-CoA thioesterase 12 [Source:HGNC Symbol;Acc:24436]	431627
ENSGALG00000010469	2.24e-06	-19.3547	CYP4B1	cytochrome P450, family 4, subfamily B, polypeptide 1	424618
ENSGALG00000001100	1.07e-14	-20.48	ST3GAL4	ST3 beta-galactoside alpha-2,3-sialyltransferase 4 [Source:HGNC Symbol;Acc:10864]	419718

## Sheet: GGA_Ileum_3_con_low
Gene_ID	FDR	fold_change	Associated Gene Name	Description	EntrezGene ID
ENSGALG00000009479	0.00296253	2.92876	SAMD9L	sterile alpha motif domain containing 9-like	420559
ENSGALG00000005849	0.000171077	-1.96909	PPDPF	chromosome 20 open reading frame 149 [Source:RefSeq peptide;Acc:NP_001183966]	419245
ENSGALG00000016324	0.0415571	-2.04241	GSTA3	glutathione S-transferase alpha 3 [Source:RefSeq peptide;Acc:NP_990149]	395612

## Sheet: GGA_Ileum_3_low_high
Gene_ID	FDR	fold_change	Associated Gene Name	Description	EntrezGene ID
ENSGALG00000001806	0.0320358	17.1707	FUT3	fucosyltransferase 3 (galactoside 3(4)-L-fucosyltransferase, Lewis blood group)	428341
ENSGALG00000004239	0.0306598	12.9247	IFITM5	interferon-induced transmembrane protein 5 [Source:RefSeq peptide;Acc:NP_001186427]	422992
ENSGALG00000023818	7.05e-05	8.53103
ENSGALG00000006501	0.0306598	6.3072	GGT5	gamma-glutamyltransferase 5	416943
ENSGALG00000015944	0.0444217	4.98109	RIMS1	regulating synaptic membrane exocytosis 1 [Source:HGNC Symbol;Acc:17282]
ENSGALG00000017072	0.00656481	-3.85581	N4BP2L1	NEDD4 binding protein 2-like 1	418914
ENSGALG00000011836	0.03329	-4.01917	SLC6A20	solute carrier family 6 (proline IMINO transporter), member 20 [Source:HGNC Symbol;Acc:30927]	420699
ENSGALG00000028376	3.51e-06	-6.83466	FGF19	fibroblast growth factor 19 precursor [Source:RefSeq peptide;Acc:NP_990005]	395394
ENSGALG00000010469	0.00073809	-9.77312	CYP4B1	cytochrome P450, family 4, subfamily B, polypeptide 1	424618
ENSGALG00000015616	7.18e-05	-14.135	ACOT12	acyl-CoA thioesterase 12 [Source:HGNC Symbol;Acc:24436]	431627
ENSGALG00000001100	0.0306598	-14.8962	ST3GAL4	ST3 beta-galactoside alpha-2,3-sialyltransferase 4 [Source:HGNC Symbol;Acc:10864]	419718
ENSGALG00000024343	0.0320358	-19.8		C-type lectin domain family 2 member D-related protein-like	100857159
ENSGALG00000004545	6.21e-05	-41.3986	WDR72	WD repeat domain 72 [Source:HGNC Symbol;Acc:26790]

## Sheet: GGA_Lung_1_con_high
Gene_ID	FDR	fold_change	Associated Gene Name	Description	EntrezGene ID
ENSGALG00000006572	0.00141352	50.854	TNNT3	Troponin T, fast skeletal muscle isoforms [Source:UniProtKB/Swiss-Prot;Acc:P12620]	395761
ENSGALG00000027848	0.0135191	29.7129	PFKM	6-phosphofructokinase, muscle type [Source:RefSeq peptide;Acc:NP_989554]	374064
ENSGALG00000023572	0.0202067	28.8377	C11ORF89	chromosome 11 open reading frame 89	771119
ENSGALG00000013212	0.0135978	18.9948	TMEFF1	tomoregulin-1	420985
ENSGALG00000012495	0.0466564	16.5799		nebulin
ENSGALG00000010336	0.00211679	14.2571	CXCL13	chemokine (C-X-C motif) ligand 13 [Source:HGNC Symbol;Acc:10639]	422509
ENSGALG00000005194	0.0466564	6.4385	CHB1	CD72 molecule [Source:RefSeq peptide;Acc:NP_990383]	395923
ENSGALG00000026069	0.00211679	5.86011		complement receptor type 1
ENSGALG00000008992	0.0114179	5.57172	AGXT2L1	alanine-glyoxylate aminotransferase 2-like 1 [Source:HGNC Symbol;Acc:14404]	428743
ENSGALG00000001559	0.0393131	4.7072	ZP3	Zona pellucida sperm-binding protein 3 Processed zona pellucida sperm-binding protein 3 [Source:UniProtKB/Swiss-Prot;Acc:P79762]	378906
ENSGALG00000028221	0.0497446	3.96015		selenoprotein Pb isoform X2	424593
ENSGALG00000023925	0.00104796	2.79463		cytochrome P-450	100858007
ENSGALG00000006894	0.0497446	2.28364	PLTP	phospholipid transfer protein precursor [Source:RefSeq peptide;Acc:NP_001155878]	428164
ENSGALG00000003852	0.00191247	2.27024	LAMC3	laminin, gamma 3 [Source:HGNC Symbol;Acc:6494]	417180
ENSGALG00000015331	0.00149575	2.18827	GNE	bifunctional UDP-N-acetylglucosamine 2-epimerase/N-acetylmannosamine kinase [Source:RefSeq peptide;Acc:NP_001026603]	427285
ENSGALG00000016349	0.048703	-1.9738	FER1L6	fer-1-like 6 (C. elegans) [Source:HGNC Symbol;Acc:28065]	420340
ENSGALG00000020479	0.0497446	-1.98625	SLC43A3	solute carrier family 43, member 3 [Source:HGNC Symbol;Acc:17466]	423133
ENSGALG00000016400	0.0466564	-1.99902	RSAD2	Viperin [Source:UniProtKB/TrEMBL;Acc:I3NIN3]	428650
ENSGALG00000016112	0.00167119	-2.15862	NOV	protein NOV precursor [Source:RefSeq peptide;Acc:NP_990599]	396204
ENSGALG00000007447	0.0115854	-2.19531	TUBB1	Tubulin beta-6 chain [Source:UniProtKB/Swiss-Prot;Acc:P09207]	396427
ENSGALG00000000117	0.0148993	-2.21213	TRIM27.1	tripartite motif-containing 27 [Source:RefSeq peptide;Acc:NP_001025842]	417041
ENSGALG00000015862	0.0199661	-2.27852	CA2	Carbonic anhydrase 2 [Source:UniProtKB/Swiss-Prot;Acc:P07630]	396257
ENSGALG00000016498	0.000246726	-2.44419	MFSD2B	major facilitator superfamily domain containing 2B [Source:HGNC Symbol;Acc:37207]	428656
ENSGALG00000008953	0.00166806	-2.507	AASS	aminoadipate-semialdehyde synthase	417757
ENSGALG00000012802	0.00140721	-2.51612	F13A1	coagulation factor XIII A chain [Source:RefSeq peptide;Acc:NP_990016]	395420
ENSGALG00000014736	0.000512985	-2.59292	KEL	Kell blood group, metallo-endopeptidase [Source:HGNC Symbol;Acc:6308]	418306
ENSGALG00000016262	0.0199661	-2.78511	XK	membrane transport protein XK precursor [Source:RefSeq peptide;Acc:NP_001029994]	427991
ENSGALG00000003562	0.0358838	-2.80928	NPTX2	neuronal pentraxin II	416438
ENSGALG00000003212	5.05e-05	-3.61474	TSPO2	translocator protein 2	419914
ENSGALG00000000187	0.00459564	-3.68812			419936
ENSGALG00000007468	0.009947	-3.88802	HBAA	Hemoglobin subunit alpha-A [Source:UniProtKB/Swiss-Prot;Acc:P01994]	416652
ENSGALG00000023824	0.00166806	-3.93832		Lipase [Source:UniProtKB/TrEMBL;Acc:E1BWZ1]	428958
ENSGALG00000007011	1.17e-08	-4.25821	ZBTB16	zinc finger and BTB domain containing 16	419759
ENSGALG00000010293	0.0092138	-4.37831	RD	Riboflavin-binding protein Riboflavin-binding protein, plasma form Riboflavin-binding protein, yolk major form Riboflavin-binding protein, yolk minor form [Source:UniProtKB/Swiss-Prot;Acc:P02752]
ENSGALG00000028273	0.00166806	-4.60983	HBB	Hemoglobin subunit beta [Source:UniProtKB/Swiss-Prot;Acc:P02112]	396485
ENSGALG00000022703	0.0466564	-4.83908	GGA.4981	epsilon globin [Source:RefSeq peptide;Acc:NP_001026660]	428114
ENSGALG00000007463	0.00431391	-5.04777	HBAD	Hemoglobin subunit alpha-D [Source:UniProtKB/Swiss-Prot;Acc:P02001]	100858044
ENSGALG00000016684	1.21e-05	-5.13278	RHAG	ammonium transporter Rh type A [Source:RefSeq peptide;Acc:NP_989795]	395118
ENSGALG00000023643	0.000886383	-6.01265		GTPase IMAP family member 7-like isoform X4
ENSGALG00000015551	0.0135978	-6.03008	GRIN3A	glutamate receptor, ionotropic, N-methyl-D-aspartate 3A [Source:HGNC Symbol;Acc:16767]	769001
ENSGALG00000021230	1.95e-05	-6.26925	EPB42	erythrocyte membrane protein band 4.2	419216
ENSGALG00000008888	0.0346852	-6.93901	IL1RAPL2	interleukin 1 receptor accessory protein-like 2 [Source:HGNC Symbol;Acc:5997]	422379
ENSGALG00000027503	1.95e-05	-30.6388		E3 ubiquitin-protein ligase TRIM69-like isoform X2

## Sheet: GGA_Lung_1_con_low
Gene_ID	FDR	fold_change	Associated Gene Name	Description	EntrezGene ID
ENSGALG00000020180	0.00969894	317.337	ALB	serum albumin precursor [Source:RefSeq peptide;Acc:NP_990592]	396197
ENSGALG00000023435	0.00632026	264.894	GATM	glycine amidinotransferase, mitochondrial [Source:RefSeq peptide;Acc:NP_990076]	395504
ENSGALG00000009262	0.00282432	248.474	FGB	Fibrinogen beta chain Fibrinopeptide B Fibrinogen beta chain [Source:UniProtKB/Swiss-Prot;Acc:Q02020]	373926
ENSGALG00000017267	0.00842004	140.588	THRSP	thyroid hormone responsive [Source:RefSeq peptide;Acc:NP_998742]	404755
ENSGALG00000004141	0.0211276	92.4695	FABP1	Fatty acid-binding protein, liver [Source:UniProtKB/Swiss-Prot;Acc:P80226]	395345
ENSGALG00000011287	0.0257423	91.9409		sulfotransferase [Source:RefSeq peptide;Acc:NP_990391]	395933
ENSGALG00000005099	0.00367098	77.2609	OGCHI	ovoglycoprotein precursor [Source:RefSeq peptide;Acc:NP_989872]	395220
ENSGALG00000017040	0.0378153	59.2582		complement C4-A isoform X2	418892
ENSGALG00000015544	0.0378153	49.9851	ALDOB	Fructose-bisphosphate aldolase B [Source:UniProtKB/Swiss-Prot;Acc:P07341]	427308
ENSGALG00000003589	0.00949625	47.6536	VTN	vitronectin precursor [Source:RefSeq peptide;Acc:NP_990392]	395935
ENSGALG00000004129	0.0327527	42.9638	SPP2	secreted phosphoprotein 24 [Source:RefSeq peptide;Acc:NP_990499]	396080
ENSGALG00000028911	0.0468835	28.1855	THRSPB	thyroid hormone responsive spot 14 beta [Source:RefSeq peptide;Acc:NP_998743]	404756
ENSGALG00000000293	0.0242585	25.4109	A2M	Alpha-2-macroglobulin-like 1	100858010
ENSGALG00000028256	0.00257346	23.8023	CCL19	chemokine (C-C motif) ligand 19	427406
ENSGALG00000026727	0.0416941	17.5247	SLC30A10	solute carrier family 30, member 10 [Source:HGNC Symbol;Acc:25355]
ENSGALG00000020316	0.00842004	14.1709	IL13RA2	interleukin-13 receptor subunit alpha-2 precursor [Source:RefSeq peptide;Acc:NP_001041543]	422219
ENSGALG00000023933	0.0468835	6.57385	G0S2	G0/G1switch 2 [Source:RefSeq peptide;Acc:NP_001177853]	419860
ENSGALG00000026514	0.0468997	6.16553		class I histocompatibility antigen, F10 alpha chain-like
ENSGALG00000011509	0.0467674	6.06835	C3D	complement C3 precursor [Source:RefSeq peptide;Acc:NP_990736]	396370
ENSGALG00000002167	0.0256967	5.76581	PATL2	protein associated with topoisomerase II homolog 2 (yeast) [Source:HGNC Symbol;Acc:33630]	415327
ENSGALG00000028268	0.00282432	5.7319		class I histocompatibility antigen, F10 alpha chain-like	417058
ENSGALG00000019141	0.0378153	5.70285	LYG2	lysozyme G-like 2	418700
ENSGALG00000013723	0.0211276	5.42418	OAS*A	59 kDa 2'-5'-oligoadenylate synthase-like protein [Source:RefSeq peptide;Acc:NP_990372]	395908
ENSGALG00000006384	0.00283905	5.40801	IFIT5		423790
ENSGALG00000012119	0.0235493	5.16189	MARCO	macrophage receptor MARCO [Source:RefSeq peptide;Acc:NP_990067]	395488
ENSGALG00000028614	3.52e-05	4.97218		class I histocompatibility antigen, F10 alpha chain-like
ENSGALG00000027693	0.0378153	4.73247		class I histocompatibility antigen, F10 alpha chain-like	417080
ENSGALG00000016142	0.0189052	4.56421	MX1	interferon-induced GTP-binding protein Mx [Source:RefSeq peptide;Acc:NP_989940]	395313
ENSGALG00000016400	0.0199304	4.10123	RSAD2	Viperin [Source:UniProtKB/TrEMBL;Acc:I3NIN3]	428650
ENSGALG00000009639	0.000622728	3.62528	DDX60
ENSGALG00000019837	0.010048	3.50204		kinesin-like protein KIFC1-like
ENSGALG00000020380	0.0378153	3.34858		G-protein coupled receptor 183-like	423462
ENSGALG00000014603	0.000468352	3.29576	C1S	complement C1s subcomponent precursor [Source:RefSeq peptide;Acc:NP_001025948]	418294
ENSGALG00000024340	0.0368273	3.04542	YFV	MHC class I antigen precursor [Source:RefSeq peptide;Acc:NP_001025846]	417057
ENSGALG00000011715	0.0202444	2.87243	HSP70	heat shock 70 kDa protein [Source:RefSeq peptide;Acc:NP_001006686]	423504
ENSGALG00000005141	0.0128267	-2.24645	HMCN1	hemicentin 1 [Source:HGNC Symbol;Acc:19194]
ENSGALG00000001062	0.0235493	-2.52089	GGT7	gamma-glutamyltransferase 7	419121
ENSGALG00000000194	0.0368273	-2.70647		maltase-glucoamylase, intestinal	425545
ENSGALG00000007011	8.5e-09	-5.86707	ZBTB16	zinc finger and BTB domain containing 16	419759
ENSGALG00000027503	0.000830429	-17.6891		E3 ubiquitin-protein ligase TRIM69-like

## Sheet: GGA_Lung_1_low_high
Gene_ID	FDR	fold_change	Associated Gene Name	Description	EntrezGene ID
ENSGALG00000006591	0.0298528	37.1662	TNNI2	Troponin I, fast skeletal muscle [Source:UniProtKB/Swiss-Prot;Acc:P68246]	396386
ENSGALG00000027848	0.0113381	30.6985	PFKM	6-phosphofructokinase, muscle type	374064
ENSGALG00000023572	0.0274715	28.7434	C11ORF89	chromosome 11 open reading frame 89	771119
ENSGALG00000028612	0.0126237	23.0155	MYH3	Fast-white myosin heavy chain; Myosin-3 [Source:UniProtKB/TrEMBL;Acc:Q90908]	427789
ENSGALG00000006572	0.024533	19.1195	TNNT3	Troponin T, fast skeletal muscle isoforms [Source:UniProtKB/Swiss-Prot;Acc:P12620]	395761
ENSGALG00000027172	3.17e-05	19.0468
ENSGALG00000005843	0.0274715	18.2716	EEF1A	Elongation factor 1-alpha 1 [Source:UniProtKB/Swiss-Prot;Acc:Q90835]	419244
ENSGALG00000000199	3.57e-05	15.7263		class II histocompatibility antigen, B-L beta chain	425256
ENSGALG00000002555	9.87e-05	12.7231	RET	ret proto-oncogene precursor [Source:RefSeq peptide;Acc:NP_990521]	396107
ENSGALG00000026897	4.97e-05	11.4829			100859453
ENSGALG00000015753	0.0330011	8.32666		atrial natriuretic peptide receptor 1-like	431640
ENSGALG00000002974	0.00623366	4.05046	SPHKAP	A-kinase anchor protein SPHKAP [Source:RefSeq peptide;Acc:NP_001171003]	424789
ENSGALG00000025736	0.0194564	3.49308
ENSGALG00000014720	0.0440738	3.44752			418303
ENSGALG00000012369	0.0352244	3.07718	TPK1	thiamin pyrophosphokinase 1 [Source:HGNC Symbol;Acc:17358]
ENSGALG00000014835	0.0312663	2.27561	C7	complement component 7	427187
ENSGALG00000010316	0.0257664	2.25232	FRAS1	Fraser syndrome 1 [Source:HGNC Symbol;Acc:19185]	422506
ENSGALG00000006785	0.0313522	-2.21502	IRF1	Interferon regulatory factor 1 [Source:UniProtKB/Swiss-Prot;Acc:Q90876]	396384
ENSGALG00000012072	0.0376903	-2.31784			424266
ENSGALG00000028318	0.0395814	-2.5672	CIP1	cdk inhibitor CIP1 (p21) [Source:RefSeq peptide;Acc:NP_989727]	378914
ENSGALG00000020479	0.0295538	-2.58379	SLC43A3	solute carrier family 43, member 3 [Source:HGNC Symbol;Acc:17466]	423133
ENSGALG00000016498	0.0136877	-2.67087	MFSD2B	major facilitator superfamily domain containing 2B [Source:HGNC Symbol;Acc:37207]	428656
ENSGALG00000012788	0.00858196	-2.67988	PARP12	poly (ADP-ribose) polymerase family, member 12 [Source:HGNC Symbol;Acc:21919]	418100
ENSGALG00000024340	0.031323	-2.70219	YFV	MHC class I antigen precursor [Source:RefSeq peptide;Acc:NP_001025846]	417057
ENSGALG00000012077	0.026849	-2.75552	PARP9	poly (ADP-ribose) polymerase family, member 9	424269
ENSGALG00000000117	0.0395817	-2.82324	TRIM27.1	tripartite motif-containing 27 [Source:RefSeq peptide;Acc:NP_001025842]	417041
ENSGALG00000014736	0.0298528	-2.84489	KEL	Kell blood group, metallo-endopeptidase [Source:HGNC Symbol;Acc:6308]	418306
ENSGALG00000010149	0.0136877	-2.98108	FTSJD2	FtsJ methyltransferase domain containing 2 [Source:HGNC Symbol;Acc:21077]	421434
ENSGALG00000004859	0.0473504	-2.99931	ZNFX1	zinc finger, NFX1-type containing 1	419218
ENSGALG00000024372	0.043094	-3.00271	BFIV21	MHC BF2 class I precursor [Source:RefSeq peptide;Acc:NP_001026509]	425389
ENSGALG00000016328	0.00394774	-3.03698	GSTA	Glutathione S-transferase [Source:UniProtKB/Swiss-Prot;Acc:Q08393]	414895
ENSGALG00000007468	0.0324262	-3.05535	HBAA	Hemoglobin subunit alpha-A [Source:UniProtKB/Swiss-Prot;Acc:P01994]	416652
ENSGALG00000010560	0.00049683	-3.12937	EIF2AK2	interferon-induced, double-stranded RNA-activated protein kinase [Source:RefSeq peptide;Acc:NP_989818]	395147
ENSGALG00000003212	0.0111286	-3.2316	TSPO2	translocator protein 2	419914
ENSGALG00000019795	0.00394774	-3.23869			100857706
ENSGALG00000007463	0.0274715	-3.32283	HBAD	Hemoglobin subunit alpha-D [Source:UniProtKB/Swiss-Prot;Acc:P02001]	100858044
ENSGALG00000006138	0.0126237	-3.33746	HELZ2	helicase with zinc finger 2, transcriptional coactivator [Source:HGNC Symbol;Acc:30021]	419265
ENSGALG00000023188	0.0474348	-3.34072	NANP	N-acylneuraminate-9-phosphatase [Source:RefSeq peptide;Acc:NP_001026230]	421467
ENSGALG00000015551	0.0126237	-3.4194	GRIN3A	glutamate receptor, ionotropic, N-methyl-D-aspartate 3A [Source:HGNC Symbol;Acc:16767]	769001
ENSGALG00000016684	9.87e-05	-3.43365	RHAG	ammonium transporter Rh type A [Source:RefSeq peptide;Acc:NP_989795]	395118
ENSGALG00000028614	0.00293476	-3.43442
ENSGALG00000028273	0.00893096	-3.45401	HBB	Hemoglobin subunit beta [Source:UniProtKB/Swiss-Prot;Acc:P02112]	396485
ENSGALG00000026020	0.0200586	-3.52757	H1F0	histone H5 [Source:RefSeq peptide;Acc:NP_001038138]	693250
ENSGALG00000019837	0.0126237	-3.53099
ENSGALG00000011089	0.00021992	-3.55291	IFIH1	interferon-induced helicase C domain-containing protein 1 [Source:RefSeq peptide;Acc:NP_001180567]	424185
ENSGALG00000001558	0.0185301	-3.58336	MOV10	putative helicase MOV-10 [Source:RefSeq peptide;Acc:NP_001012861]	419872
ENSGALG00000016262	0.0194564	-3.64633	XK	membrane transport protein XK precursor [Source:RefSeq peptide;Acc:NP_001029994]	427991
ENSGALG00000028750	0.0126237	-3.6704	STAT2	signal transducer and activator of transcription 2, 113kDa [Source:HGNC Symbol;Acc:11363]	100858732
ENSGALG00000008439	0.0324262	-3.86532	CD36	platelet glycoprotein 4 [Source:RefSeq peptide;Acc:NP_001025902]	417730
ENSGALG00000023821	0.0126237	-3.9396	DHX58	DEXH (Asp-Glu-X-His) box polypeptide 58 [Source:HGNC Symbol;Acc:29517]	100858653
ENSGALG00000027944	0.0200586	-4.09429
ENSGALG00000006988	0.0126237	-4.38283	RNF213	ring finger protein 213 [Source:HGNC Symbol;Acc:14539]
ENSGALG00000015662	0.0126237	-4.45337	LIPI	lipase, member I [Source:HGNC Symbol;Acc:18821]	418466
ENSGALG00000002167	0.0448117	-4.52453	PATL2	protein associated with topoisomerase II homolog 2 (yeast) [Source:HGNC Symbol;Acc:33630]	415327
ENSGALG00000029093	0.0136877	-4.5882	YFV	Uncharacterized protein [Source:UniProtKB/TrEMBL;Acc:F1NKF8]	100858581
ENSGALG00000028982	0.0126237	-4.60077	CMPK2	cytidine monophosphate (UMP-CMP) kinase 2, mitochondrial [Source:HGNC Symbol;Acc:27015]	421921
ENSGALG00000005176	0.0168917	-4.92161	SCG2	secretogranin II	424808
ENSGALG00000021230	9.87e-05	-5.00795	EPB42	erythrocyte membrane protein band 4.2	419216
ENSGALG00000021627	0.00701541	-5.15331	IFI27L2	interferon alpha-inducible protein 27-like protein 2 [Source:RefSeq peptide;Acc:NP_001002856]	403121
ENSGALG00000013575	0.0219362	-5.23418	ISG12(2)	putative ISG12-2 protein [Source:RefSeq peptide;Acc:NP_001001296]	403120
ENSGALG00000026292	0.0308661	-5.40175	GGA.52079	Uncharacterized protein [Source:UniProtKB/TrEMBL;Acc:F1N816]	427737
ENSGALG00000023643	0.00021992	-5.47927
ENSGALG00000023824	9.87e-05	-6.17055		Lipase [Source:UniProtKB/TrEMBL;Acc:E1BWZ1]	428958
ENSGALG00000009479	0.024533	-6.80891	SAMD9L	sterile alpha motif domain containing 9-like	420559
ENSGALG00000013922	0.0308661	-6.85889	ZP1	zona pellucida sperm-binding protein 1 precursor [Source:RefSeq peptide;Acc:NP_990014]	395418
ENSGALG00000013723	0.00175916	-8.1123	OAS*A	59 kDa 2'-5'-oligoadenylate synthase-like protein [Source:RefSeq peptide;Acc:NP_990372]	395908
ENSGALG00000016400	4.57e-05	-8.13123	RSAD2	Viperin [Source:UniProtKB/TrEMBL;Acc:I3NIN3]	428650
ENSGALG00000006384	5.27e-05	-9.6966			423790
ENSGALG00000016592	0.0274715	-15.1389	PRPS2	Ribose-phosphate pyrophosphokinase 2 [Source:UniProtKB/Swiss-Prot;Acc:Q5ZI49]	418639
ENSGALG00000026514	0.00158029	-15.5476
ENSGALG00000004230	0.00707267	-16.5158	LIPC	lipase, hepatic [Source:HGNC Symbol;Acc:6619]	427495
ENSGALG00000008332	0.0274715	-18.5531	F2	prothrombin precursor [Source:RefSeq peptide;Acc:NP_989936]	395306
ENSGALG00000026727	0.0274715	-19.2707	SLC30A10	solute carrier family 30, member 10 [Source:HGNC Symbol;Acc:25355]
ENSGALG00000003589	0.0185301	-27.4949	VTN	vitronectin precursor [Source:RefSeq peptide;Acc:NP_990392]	395935
ENSGALG00000006833	0.0294146	-28.4208	ITIH2	inter-alpha (globulin) inhibitor H2 precursor [Source:RefSeq peptide;Acc:NP_001124213]	419110
ENSGALG00000005099	0.031323	-38.2498	OGCHI	ovoglycoprotein precursor [Source:RefSeq peptide;Acc:NP_989872]	395220
ENSGALG00000004129	0.0113381	-61.0094	SPP2	secreted phosphoprotein 24 [Source:RefSeq peptide;Acc:NP_990499]	396080
ENSGALG00000015544	0.0209257	-69.5944	ALDOB	Fructose-bisphosphate aldolase B [Source:UniProtKB/Swiss-Prot;Acc:P07341]	427308
ENSGALG00000000893	0.0333609	-74.3361	TAT	tyrosine aminotransferase	415884
ENSGALG00000009262	0.0126237	-94.2548	FGB	Fibrinogen beta chain Fibrinopeptide B Fibrinogen beta chain [Source:UniProtKB/Swiss-Prot;Acc:Q02020]	373926
ENSGALG00000015143	0.0352244	-94.2837	TTR	Transthyretin [Source:UniProtKB/Swiss-Prot;Acc:P27731]	396277
ENSGALG00000023435	0.00293476	-196.898	GATM	glycine amidinotransferase, mitochondrial [Source:RefSeq peptide;Acc:NP_990076]	395504
ENSGALG00000020180	0.00394774	-396.373	ALB	serum albumin precursor [Source:RefSeq peptide;Acc:NP_990592]	396197
ENSGALG00000017267	0.000742218	-451.699	THRSP	thyroid hormone responsive [Source:RefSeq peptide;Acc:NP_998742]	404755

## Sheet: GGA_Lung_3_con_high
Gene_ID	FDR	fold_change	Associated Gene Name	Description	EntrezGene ID
ENSGALG00000013568	0.00638526	29.0676	NR4A3	nuclear receptor subfamily 4, group A, member 3	420996
ENSGALG00000026897	4.82e-05	10.5921			100859453
ENSGALG00000027172	0.00455605	6.46162
ENSGALG00000023925	9.04e-09	5.21709		cytochrome p-450	100858007
ENSGALG00000005736	0.0204511	2.66057	PLDN	pallidin [Source:RefSeq peptide;Acc:NP_001007826]	415447
ENSGALG00000027793	0.000921648	-3.53064	SCN9A	sodium channel, voltage-gated, type IX, alpha subunit [Source:HGNC Symbol;Acc:10597]	395946
ENSGALG00000029011	0.0086985	-3.64614	SLC35F1	solute carrier family 35, member F1 [Source:HGNC Symbol;Acc:21483]	770279
ENSGALG00000027955	0.0470968	-3.7756		MHC class I histocompatibility antigen, F10 alpha chain-like isoform X11	100859069
ENSGALG00000015905	0.00638526	-5.79069	SLC7A6	Y+L amino acid transporter 2	420216
ENSGALG00000027693	0.0041718	-8.0503		MHC class I histocompatibility antigen, F10 alpha chain-like	417080
ENSGALG00000028268	0.0414796	-9.49827		MHC class I histocompatibility antigen, F10 alpha chain-like isoform X6	417058

[truncated: 14 more sheets: GGA_Lung_3_con_low, GGA_Lung_3_low_high, APL_Ileum_1_con_high, APL_Ileum_1_con_low, APL_Ileum_1_low_high, APL_Ileum_3_con_high, APL_Ileum_3_con_low, APL_Ileum_3_low_high, APL_Lung_1_con_high, APL_Lung_1_con_low, APL_Lung_1_low_high, APL_Lung_3_con_high, APL_Lung_3_con_low, APL_Lung_3_low_high]
