# Supplementary material for: A comparative analysis of host responses to avian influenza infection in ducks and chickens highlights a role for the interferon-induced transmembrane proteins in viral resistance
Source: BMC Genomics. 2015 Aug 4;16(1):574. doi: 10.1186/s12864-015-1778-8 (PMC4523026; doi:10.1186/s12864-015-1778-8)
Supplement: Additional file 12: Table S7. — Pathway Express analysis of the chicken response to H5N1 infection in the ileum at 1dpi and H5N2 infection in the lung at 3dpi. The entries in red have a corrected gamma p value of <0.05; entries in blue have a value < 0.25 which is deemed to still be significant when using this software. (XLSX 30 kb) [file 12864_2015_1778_MOESM12_ESM.xlsx]

## Sheet: Ileum_1_H5N1
Supplementary Table 7A: Pathway Express analysis of the chicken response to H5N1 in the ileum
Rank	Database Name	Pathway Name	Impact Factor	#Genes in Pathway	#Input Genes in Pathway	#Pathway Genes on Chip	%InputGenes in Pathway	%PathwayGenes in Input	p-value	corrected p-value	gamma p-value	corrected gamma p-value	Sum(PF)
1	KEGG	Phosphatidylinositol signaling system	29.842	76	4	65	0.709	5.263	0.281855	0.281855	3.38008e-12	3.38008e-12	28.5758
2	KEGG	Axon guidance	14.836	129	16	97	2.837	12.403	2.10695e-06	2.10695e-06	5.70759e-06	5.70759e-06	1.76607
3	KEGG	PPAR signaling pathway	14.538	70	11	50	1.95	15.714	4.73992e-06	4.73992e-06	7.54435e-06	7.54435e-06	2.27834
4	KEGG	Calcium signaling pathway	10.999	182	6	135	1.064	3.297	0.488227	0.488227	0.000200604	0.000200604	10.2821
5	KEGG	Circadian rhythm	9.641	13	4	10	0.709	30.769	0.000498726	0.000498726	0.00069175	0.00069175	2.03709
6	KEGG	Bladder cancer	7.046	42	2	32	0.355	4.762	0.384149	0.384149	0.00700715	0.00700715	6.08901
7	KEGG	Adherens junction	6.879	78	2	64	0.355	2.564	0.748944	0.748944	0.00810885	0.00810885	6.58946
8	KEGG	Melanoma	6.234	71	3	55	0.532	4.225	0.399119	0.399119	0.0141901	0.0141901	5.31525
9	KEGG	Wnt signaling pathway	6.112	152	3	111	0.532	1.974	0.84347	0.84347	0.015761	0.015761	5.94213
10	KEGG	TGF-beta signaling pathway	6.052	87	6	65	1.064	6.897	0.0515645	0.0515645	0.0165944	0.0165944	3.0872
11	KEGG	Antigen processing and presentation	5.932	89	1	29	0.177	1.124	0.706723	0.706723	0.0183918	0.0183918	5.5851
12	KEGG	Pancreatic cancer	5.321	72	3	58	0.532	4.167	0.432598	0.432598	0.0308962	0.0308962	4.48322
13	KEGG	Pathways in cancer	5.257	330	15	268	2.66	4.545	0.145638	0.145638	0.0326047	0.0326047	3.33045
14	KEGG	Colorectal cancer	5.122	84	4	68	0.709	4.762	0.309988	0.309988	0.0365121	0.0365121	3.95032
15	KEGG	ErbB signaling pathway	5.108	87	3	71	0.532	3.448	0.567744	0.567744	0.0369422	0.0369422	4.54215
16	KEGG	Long-term depression	4.338	75	2	52	0.355	2.667	0.640052	0.640052	0.0697283	0.0697283	3.89213
17	KEGG	Complement and coagulation cascades	4.011	69	3	50	0.532	4.348	0.342272	0.342272	0.0907756	0.0907756	2.93926
18	KEGG	Regulation of actin cytoskeleton	4.01	217	10	162	1.773	4.608	0.134852	0.134852	0.0908483	0.0908483	2.00646
19	KEGG	ABC transporters	3.825	44	4	34	0.709	9.091	0.0504181	0.0504181	0.105274	0.105274	0.83748
20	KEGG	Biosynthesis of unsaturated fatty acids	3.759	22	1	17	0.177	4.545	0.512634	0.512634	0.110918	0.110918	3.09048
21	KEGG	Tight junction	3.369	135	4	100	0.709	2.963	0.5982	0.5982	0.150399	0.150399	2.85486
22	KEGG	ECM-receptor interaction	3.297	84	5	64	0.887	5.952	0.124766	0.124766	0.158963	0.158963	1.2156
23	KEGG	Maturity onset diabetes of the young	3.262	24	2	14	0.355	8.333	0.112034	0.112034	0.163284	0.163284	1.0734
24	KEGG	Renin-angiotensin system	3.111	17	2	15	0.355	11.765	0.125869	0.125869	0.183171	0.183171	1.03851
25	KEGG	Small cell lung cancer	3.067	86	5	72	0.887	5.814	0.177065	0.177065	0.189362	0.189362	1.33547
26	KEGG	Ribosome	3.007	101	5	59	0.887	4.95	0.0963591	0.0963591	0.198105	0.198105	0.66725
27	KEGG	Gap junction	2.978	96	1	71	0.177	1.042	0.950604	0.950604	0.202458	0.202458	2.9272
28	KEGG	Alzheimer''s disease	2.869	178	7	113	1.241	3.933	0.187411	0.187411	0.219588	0.219588	1.19444
29	KEGG	Cell cycle	2.861	118	4	92	0.709	3.39	0.531837	0.531837	0.220894	0.220894	2.22945
30	KEGG	mTOR signaling pathway	2.839	52	3	41	0.532	5.769	0.239904	0.239904	0.224521	0.224521	1.41166
31	KEGG	Prostate cancer	2.83	90	3	70	0.532	3.333	0.558052	0.558052	0.226019	0.226019	2.24716
32	KEGG	Nucleotide excision repair	2.613	44	3	36	0.532	6.818	0.185547	0.185547	0.264884	0.264884	0.928537
33	KEGG	Leukocyte transendothelial migration	2.474	119	3	91	0.532	2.521	0.732468	0.732468	0.292675	0.292675	2.16268
34	KEGG	T cell receptor signaling pathway	2.42	108	2	84	0.355	1.852	0.867851	0.867851	0.304112	0.304112	2.27865
35	KEGG	Regulation of autophagy	2.382	35	2	19	0.355	5.714	0.184448	0.184448	0.312381	0.312381	0.69147
36	KEGG	Jak-STAT signaling pathway	2.368	155	5	107	0.887	3.226	0.455988	0.455988	0.315473	0.315473	1.58251
37	KEGG	Taste transduction	2.352	53	2	21	0.355	3.774	0.215004	0.215004	0.319039	0.319039	0.81511
38	KEGG	Vibrio cholerae infection	2.307	62	3	49	0.532	4.839	0.33082	0.33082	0.329243	0.329243	1.20039
39	KEGG	Natural killer cell mediated cytotoxicity	2.287	135	2	65	0.355	1.481	0.756602	0.756602	0.333863	0.333863	2.00804
40	KEGG	Olfactory transduction	2.281	382	1	28	0.177	0.262	0.694038	0.694038	0.335259	0.335259	1.91573
41	KEGG	Cell adhesion molecules (CAMs)	2.277	134	4	82	0.709	2.985	0.442066	0.442066	0.336192	0.336192	1.46117
42	KEGG	Toll-like receptor signaling pathway	2.241	102	2	64	0.355	1.961	0.748944	0.748944	0.344687	0.344687	1.95222
43	KEGG	Acute myeloid leukemia	2.225	59	1	43	0.177	1.695	0.837936	0.837936	0.348517	0.348517	2.04848
44	KEGG	Hedgehog signaling pathway	2.146	57	3	45	0.532	5.263	0.285058	0.285058	0.367928	0.367928	0.891369
45	KEGG	Type II diabetes mellitus	2.129	45	2	36	0.355	4.444	0.442303	0.442303	0.372214	0.372214	1.31309
46	KEGG	Neuroactive ligand-receptor interaction	2.108	256	9	195	1.596	3.516	0.41712	0.41712	0.377562	0.377562	1.2332
47	KEGG	Epithelial cell signaling in Helicobacter pylori infection	2.033	68	2	56	0.355	2.941	0.679978	0.679978	0.397147	0.397147	1.64737
48	KEGG	Fc epsilon RI signaling pathway	2.002	78	3	57	0.532	3.846	0.421508	0.421508	0.405465	0.405465	1.13763
49	KEGG	MAPK signaling pathway	2	272	6	191	1.064	2.206	0.807378	0.807378	0.406006	0.406006	1.78555
50	KEGG	Apoptosis	1.971	89	2	59	0.355	2.247	0.707493	0.707493	0.413912	0.413912	1.62453
51	KEGG	Cardiac muscle contraction	1.944	87	3	46	0.532	3.448	0.29647	0.29647	0.421376	0.421376	0.72829
52	KEGG	Protein export	1.914	12	1	9	0.177	8.333	0.316409	0.316409	0.429784	0.429784	0.763124
53	KEGG	Non-small cell lung cancer	1.846	54	1	44	0.177	1.852	0.844662	0.844662	0.449291	0.449291	1.6775
54	KEGG	Graft-versus-host disease	1.826	42	1	9	0.177	2.381	0.316409	0.316409	0.455146	0.455146	0.675363
55	KEGG	Primary immunodeficiency	1.817	35	2	29	0.355	5.714	0.338867	0.338867	0.457798	0.457798	0.73529
56	KEGG	Chronic myeloid leukemia	1.79	75	2	55	0.355	2.667	0.670348	0.670348	0.465819	0.465819	1.39004
57	KEGG	B cell receptor signaling pathway	1.735	65	2	48	0.355	3.077	0.59631	0.59631	0.482455	0.482455	1.21786
58	KEGG	Endometrial cancer	1.598	52	1	42	0.177	1.923	0.830919	0.830919	0.525577	0.525577	1.41282
59	KEGG	Focal adhesion	1.59	203	6	160	1.064	2.956	0.654306	0.654306	0.528167	0.528167	1.16576
60	KEGG	VEGF signaling pathway	1.582	74	2	58	0.355	2.703	0.698548	0.698548	0.530765	0.530765	1.22322
61	KEGG	GnRH signaling pathway	1.568	103	2	72	0.355	1.942	0.804745	0.804745	0.53533	0.53533	1.35105
62	KEGG	Huntington''s disease	1.567	189	6	129	1.064	3.175	0.444455	0.444455	0.535657	0.535657	0.756329
63	KEGG	Insulin signaling pathway	1.557	138	3	105	0.532	2.174	0.815248	0.815248	0.538932	0.538932	1.35279
64	KEGG	Hematopoietic cell lineage	1.553	87	2	46	0.355	2.299	0.572989	0.572989	0.540246	0.540246	0.996139
65	KEGG	Allograft rejection	1.536	38	1	13	0.177	2.632	0.422786	0.422786	0.54585	0.54585	0.675363
66	KEGG	$hsa05131$	1.524	54	2	38	0.355	3.704	0.470227	0.470227	0.549825	0.549825	0.769919
67	KEGG	Pathogenic Escherichia coli infection	1.524	54	2	38	0.355	3.704	0.470227	0.470227	0.549825	0.549825	0.769919
68	KEGG	Mismatch repair	1.5	23	1	20	0.177	4.348	0.570731	0.570731	0.557825	0.557825	0.938934
69	KEGG	Type I diabetes mellitus	1.481	44	1	14	0.177	2.273	0.44669	0.44669	0.564205	0.564205	0.675363
70	KEGG	Renal cell carcinoma	1.457	69	2	59	0.355	2.899	0.707493	0.707493	0.572319	0.572319	1.11051
71	KEGG	Cytokine-cytokine receptor interaction	1.432	263	6	142	1.064	2.281	0.537804	0.537804	0.580836	0.580836	0.812033
72	KEGG	p53 signaling pathway	1.377	69	2	52	0.355	2.899	0.640052	0.640052	0.599799	0.599799	0.931013
73	KEGG	Adipocytokine signaling pathway	1.35	67	2	52	0.355	2.985	0.640052	0.640052	0.609215	0.609215	0.903608
74	KEGG	RNA polymerase	1.341	29	1	19	0.177	3.448	0.552177	0.552177	0.612368	0.612368	0.74671
75	KEGG	Autoimmune thyroid disease	1.305	53	1	18	0.177	1.887	0.532823	0.532823	0.625053	0.625053	0.675363
76	KEGG	Basal cell carcinoma	1.268	55	2	45	0.355	3.636	0.560967	0.560967	0.638201	0.638201	0.690324
77	KEGG	Parkinson''s disease	1.122	137	3	85	0.532	2.19	0.688977	0.688977	0.690982	0.690982	0.748961
78	KEGG	Melanogenesis	0.992	102	2	76	0.355	1.961	0.828288	0.828288	0.738702	0.738702	0.80326
79	KEGG	Ubiquitin mediated proteolysis	0.952	138	2	105	0.355	1.449	0.935232	0.935232	0.75341	0.75341	0.885393
80	KEGG	Glioma	0.847	65	1	48	0.177	1.538	0.868894	0.868894	0.791807	0.791807	0.706391

## Sheet: Lung_3_H5N2
Supplementary Table 7B: Pathway Express analysis of the chicken response to H5N2 in the lung
Rank	Pathway Name	Impact Factor	#Genes in Pathway	#Input Genes in Pathway	#Pathway Genes on Chip	%InputGenes in Pathway	%PathwayGenes in Input	p-value	corrected p-value	gamma p-value	corrected gamma p-value	Sum(PF)
1	Antigen processing and presentation	57.715	89	5	29	1.053	5.618	0.00298825	0.00298825	5.05176e-24	5.05176e-24	51.9022
2	T cell receptor signaling pathway	30.478	108	26	84	5.474	24.074	1.009e-12	1.009e-12	1.82633e-12	1.82633e-12	2.85594
3	Primary immunodeficiency	30.272	35	16	29	3.368	45.714	2.91e-13	2.91e-13	2.22943e-12	2.22943e-12	1.40774
4	B cell receptor signaling pathway	28.577	65	17	48	3.579	26.154	2.232e-12	2.232e-12	1.14847e-11	1.14847e-11	1.74841
5	Phosphatidylinositol signaling system	28.366	76	9	65	1.895	11.842	0.000395827	0.000395827	1.40815e-11	1.40815e-11	20.5317
6	Natural killer cell mediated cytotoxicity	26.764	135	17	65	3.579	12.593	5.2355e-11	5.2355e-11	6.60731e-11	6.60731e-11	3.09084
7	Cytokine-cytokine receptor interaction	26.483	263	25	142	5.263	9.506	1.9694e-11	1.9694e-11	8.6625e-11	8.6625e-11	1.83269
8	Hematopoietic cell lineage	25.709	87	15	46	3.158	17.241	2.2736e-11	2.2736e-11	1.8255e-10	1.8255e-10	1.20239
9	Leukocyte transendothelial migration	22.304	119	18	91	3.789	15.126	1.87324e-09	1.87324e-09	4.79652e-09	4.79652e-09	2.20809
10	Jak-STAT signaling pathway	20.209	155	18	107	3.789	11.613	2.74645e-08	2.74645e-08	3.54701e-08	3.54701e-08	2.79854
11	Cell adhesion molecules (CAMs)	14.221	134	13	82	2.737	9.701	4.70326e-06	4.70326e-06	1.01471e-05	1.01471e-05	1.95409
12	Fc epsilon RI signaling pathway	10.642	78	9	57	1.895	11.538	0.000142502	0.000142502	0.000278141	0.000278141	1.78624
13	VEGF signaling pathway	10.417	74	9	58	1.895	12.162	0.000163557	0.000163557	0.000341591	0.000341591	1.69835
14	TGF-beta signaling pathway	9.515	87	3	65	0.632	3.448	0.396016	0.396016	0.000775349	0.000775349	8.58834
15	Non-small cell lung cancer	9.334	54	7	44	1.474	12.963	0.000747347	0.000747347	0.000913196	0.000913196	2.13472
16	Acute myeloid leukemia	9.017	59	7	43	1.474	11.864	0.000647578	0.000647578	0.00121536	0.00121536	1.67477
17	Toll-like receptor signaling pathway	8.976	102	9	64	1.895	8.824	0.000351667	0.000351667	0.00126104	0.00126104	1.02294
18	ErbB signaling pathway	8.558	87	9	71	1.895	10.345	0.000767028	0.000767028	0.00183516	0.00183516	1.38509
19	Glioma	8.156	65	7	48	1.474	10.769	0.00127388	0.00127388	0.00262785	0.00262785	1.49052
20	Adherens junction	7.956	78	3	64	0.632	3.846	0.386531	0.386531	0.00313955	0.00313955	7.00503
21	Autoimmune thyroid disease	7.855	53	4	18	0.842	7.547	0.00301835	0.00301835	0.00343404	0.00343404	2.05185
22	Pathways in cancer	7.641	330	18	268	3.789	5.455	0.0060748	0.0060748	0.00415069	0.00415069	2.53745
23	Pancreatic cancer	7.618	72	6	58	1.263	8.333	0.0151899	0.0151899	0.00423595	0.00423595	3.43101
24	Regulation of actin cytoskeleton	7.566	217	13	162	2.737	5.991	0.00440023	0.00440023	0.00443513	0.00443513	2.14034
25	Complement and coagulation cascades	7.525	69	3	50	0.632	4.348	0.252559	0.252559	0.00459863	0.00459863	6.14848
26	Colorectal cancer	7.434	84	6	68	1.263	7.143	0.0308064	0.0308064	0.00498297	0.00498297	3.95377
27	Allograft rejection	6.606	38	3	13	0.632	7.895	0.00926259	0.00926259	0.0102851	0.0102851	1.92441
28	Insulin signaling pathway	6.504	138	9	105	1.895	6.522	0.0109904	0.0109904	0.0112368	0.0112368	1.99282
29	Focal adhesion	6.251	203	11	160	2.316	5.419	0.0243791	0.0243791	0.0139837	0.0139837	2.53651
30	Long-term potentiation	5.926	73	2	46	0.421	2.74	0.479753	0.479753	0.0184864	0.0184864	5.19178
31	Chronic myeloid leukemia	5.786	75	6	55	1.263	8	0.0118658	0.0118658	0.0208346	0.0208346	1.35238
32	Tight junction	5.361	135	5	100	1.053	3.704	0.269474	0.269474	0.0298726	0.0298726	4.05018
33	Graft-versus-host disease	5.262	42	2	9	0.421	4.762	0.0370818	0.0370818	0.032468	0.032468	1.96693
34	Wnt signaling pathway	5.252	152	8	111	1.684	5.263	0.040023	0.040023	0.0327419	0.0327419	2.03387
35	mTOR signaling pathway	5.092	52	3	41	0.632	5.769	0.170702	0.170702	0.0374397	0.0374397	3.32368
36	Cardiac muscle contraction	4.834	87	1	46	0.211	1.149	0.804889	0.804889	0.0464074	0.0464074	4.6165
37	MAPK signaling pathway	4.789	272	10	191	2.105	3.676	0.131013	0.131013	0.048169	0.048169	2.75656
38	Type II diabetes mellitus	4.744	45	4	36	0.842	8.889	0.0355691	0.0355691	0.0499944	0.0499944	1.40816
39	Type I diabetes mellitus	4.448	44	2	14	0.421	4.545	0.0836457	0.0836457	0.0637522	0.0637522	1.96693
40	Endometrial cancer	4.114	52	4	42	0.842	7.692	0.0575456	0.0575456	0.0835744	0.0835744	1.2593
41	Small cell lung cancer	3.848	86	5	72	1.053	5.814	0.105879	0.105879	0.103371	0.103371	1.60252
42	Cell cycle	3.841	118	2	92	0.421	1.695	0.83554	0.83554	0.103947	0.103947	3.66118
43	Gap junction	3.592	96	2	71	0.421	2.083	0.713545	0.713545	0.126478	0.126478	3.25427
44	Adipocytokine signaling pathway	3.491	67	4	52	0.842	5.97	0.106801	0.106801	0.136843	0.136843	1.25443
45	Asthma	3.491	30	1	6	0.211	3.333	0.191711	0.191711	0.136843	0.136843	1.83937
46	Melanoma	3.392	71	3	55	0.632	4.225	0.300222	0.300222	0.147753	0.147753	2.18876
47	Basal cell carcinoma	3.132	55	1	45	0.211	1.818	0.79782	0.79782	0.180281	0.180281	2.9061
48	Renal cell carcinoma	3.115	69	4	59	0.842	5.797	0.149542	0.149542	0.182618	0.182618	1.21509
49	Apoptosis	3.043	89	3	59	0.632	3.371	0.338684	0.338684	0.192817	0.192817	1.96075
50	Axon guidance	2.958	129	5	97	1.053	3.876	0.249577	0.249577	0.20551	0.20551	1.5704
51	Calcium signaling pathway	2.948	182	7	135	1.474	3.846	0.191858	0.191858	0.207051	0.207051	1.29652
52	Systemic lupus erythematosus	2.845	144	2	35	0.421	1.389	0.345899	0.345899	0.223526	0.223526	1.78325
53	Prostate cancer	2.8	90	3	70	0.632	3.333	0.442765	0.442765	0.231078	0.231078	1.98556
54	Neuroactive ligand-receptor interaction	2.73	256	7	195	1.474	2.734	0.522282	0.522282	0.243268	0.243268	2.0808
55	Bladder cancer	2.607	42	2	32	0.421	4.762	0.307221	0.307221	0.266036	0.266036	1.42692
56	Vibrio cholerae infection	2.497	62	3	49	0.632	4.839	0.243151	0.243151	0.287914	0.287914	1.08338
57	Long-term depression	2.409	75	2	52	0.421	2.667	0.545409	0.545409	0.306487	0.306487	1.80301
58	GnRH signaling pathway	2.403	103	3	72	0.632	2.913	0.461077	0.461077	0.307788	0.307788	1.62876
59	Olfactory transduction	2.362	382	1	28	0.211	0.262	0.629926	0.629926	0.316807	0.316807	1.89939
60	Melanogenesis	2.198	102	3	76	0.632	2.941	0.496884	0.496884	0.355058	0.355058	1.4988
61	$hsa05131$	2.032	54	2	38	0.421	3.704	0.383845	0.383845	0.397414	0.397414	1.07471
62	Pathogenic Escherichia coli infection	2.032	54	2	38	0.421	3.704	0.383845	0.383845	0.397414	0.397414	1.07471
63	ECM-receptor interaction	1.974	84	3	64	0.632	3.571	0.386531	0.386531	0.413089	0.413089	1.02355
64	Epithelial cell signaling in Helicobacter pylori infection	1.319	68	2	56	0.421	2.941	0.58586	0.58586	0.620107	0.620107	0.783885
65	Thyroid cancer	1.303	29	1	21	0.211	3.448	0.525429	0.525429	0.625761	0.625761	0.659628
66	RNA polymerase	1.196	29	1	19	0.211	3.448	0.490491	0.490491	0.664073	0.664073	0.483215
67	SNARE interactions in vesicular transport	0.85	38	1	32	0.211	2.632	0.678973	0.678973	0.790718	0.790718	0.462652
68	Ubiquitin mediated proteolysis	0.834	138	2	105	0.421	1.449	0.885307	0.885307	0.796522	0.796522	0.712647
69	ABC transporters	0.773	44	1	34	0.211	2.273	0.701006	0.701006	0.818463	0.818463	0.417531
70	PPAR signaling pathway	0.714	70	1	50	0.211	1.429	0.83078	0.83078	0.839314	0.839314	0.528929
71	Hedgehog signaling pathway	0.71	57	1	45	0.211	1.754	0.79782	0.79782	0.840712	0.840712	0.484401
