# Supplementary material for: A comparative analysis of host responses to avian influenza infection in ducks and chickens highlights a role for the interferon-induced transmembrane proteins in viral resistance
Source: BMC Genomics. 2015 Aug 4;16(1):574. doi: 10.1186/s12864-015-1778-8 (PMC4523026; doi:10.1186/s12864-015-1778-8)
Supplement: Additional file 16: Table S8. — Pathway Express analysis of the duck response to H5N1 infection in the ileum at 1dpi (A) and in the lung at 3dpi (B). (XLSX 27 kb) [file 12864_2015_1778_MOESM16_ESM.xlsx]

## Sheet: Ileum_1_H5H1
Supplementary Table 8A: Pathway Express analysis of the duck response to H5N1 in the ileum
Rank	Database Name	Pathway Name	Impact Factor	#Genes in Pathway	#Input Genes in Pathway	#Pathway Genes on Chip	%InputGenes in Pathway	%PathwayGenes in Input	p-value	corrected p-value	gamma p-value	corrected gamma p-value	Sum(PF)
1	KEGG	Toll-like receptor signaling pathway	11.893	102	8	62	3.2	7.843	4.02812e-05	4.02812e-05	8.81637e-05	8.81637e-05	1.77372
2	KEGG	Antigen processing and presentation	10.861	89	5	28	2	5.618	0.000249073	0.000249073	0.00022764	0.00022764	2.56362
3	KEGG	Primary immunodeficiency	8.902	35	5	27	2	14.286	0.000208099	0.000208099	0.00134782	0.00134782	0.42404
4	KEGG	Cytokine-cytokine receptor interaction	7.519	263	7	131	2.8	2.662	0.019621	0.019621	0.00462305	0.00462305	3.58792
5	KEGG	Type II diabetes mellitus	6.346	45	1	31	0.4	2.222	0.479396	0.479396	0.012883	0.012883	5.61125
6	KEGG	T cell receptor signaling pathway	4.52	108	5	85	2	4.63	0.0320392	0.0320392	0.0601074	0.0601074	1.07907
7	KEGG	Cell adhesion molecules (CAMs)	4.454	134	5	85	2	3.731	0.0320392	0.0320392	0.0634406	0.0634406	1.01284
8	KEGG	Complement and coagulation cascades	4.029	69	3	41	1.2	4.348	0.0531946	0.0531946	0.0894765	0.0894765	1.09541
9	KEGG	Leukocyte transendothelial migration	4.018	119	3	89	1.2	2.521	0.28278	0.28278	0.0902683	0.0902683	2.75502
10	KEGG	Insulin signaling pathway	3.952	138	1	103	0.4	0.725	0.886446	0.886446	0.0951588	0.0951588	3.83167
11	KEGG	Apoptosis	3.746	89	2	56	0.8	2.247	0.325582	0.325582	0.112063	0.112063	2.62382
12	KEGG	Hematopoietic cell lineage	3.556	87	3	40	1.2	3.448	0.0500443	0.0500443	0.130087	0.130087	0.561199
13	KEGG	Axon guidance	3.45	129	2	103	0.8	1.55	0.635694	0.635694	0.141268	0.141268	2.99723
14	KEGG	Systemic lupus erythematosus	3.182	144	2	36	0.8	1.389	0.171969	0.171969	0.173564	0.173564	1.4215
15	KEGG	Jak-STAT signaling pathway	3.157	155	3	91	1.2	1.935	0.294154	0.294154	0.176894	0.176894	1.93357
16	KEGG	Vibrio cholerae infection	2.834	62	2	48	0.8	3.226	0.263808	0.263808	0.225352	0.225352	1.50174
17	KEGG	PPAR signaling pathway	2.77	70	3	52	1.2	4.286	0.0936821	0.0936821	0.236236	0.236236	0.402055
18	KEGG	Acute myeloid leukemia	2.636	59	2	42	0.8	3.39	0.217442	0.217442	0.26051	0.26051	1.10975
19	KEGG	Epithelial cell signaling in Helicobacter pylori infection	2.624	68	2	56	0.8	2.941	0.325582	0.325582	0.262784	0.262784	1.50174
20	KEGG	Long-term depression	2.448	75	1	54	0.4	1.333	0.679598	0.679598	0.298136	0.298136	2.06137
21	KEGG	ABC transporters	2.35	44	2	31	0.8	4.545	0.135522	0.135522	0.319487	0.319487	0.351376
22	KEGG	Calcium signaling pathway	2.234	182	2	134	0.8	1.099	0.771906	0.771906	0.346359	0.346359	1.97481
23	KEGG	Pancreatic cancer	2.197	72	1	56	0.4	1.389	0.692855	0.692855	0.355302	0.355302	1.83026
24	KEGG	Natural killer cell mediated cytotoxicity	2.051	135	2	62	0.8	1.481	0.371054	0.371054	0.392378	0.392378	1.05976
25	KEGG	ErbB signaling pathway	1.968	87	1	67	0.4	1.149	0.756579	0.756579	0.414737	0.414737	1.68868
26	KEGG	Renin-angiotensin system	1.796	17	1	12	0.4	5.882	0.223129	0.223129	0.464028	0.464028	0.296008
27	KEGG	VEGF signaling pathway	1.682	74	2	54	0.8	2.703	0.31022	0.31022	0.498856	0.498856	0.511126
28	KEGG	Ubiquitin mediated proteolysis	1.674	138	1	105	0.4	0.725	0.891163	0.891163	0.501363	0.501363	1.55874
29	KEGG	Biosynthesis of unsaturated fatty acids	1.568	22	1	15	0.4	4.545	0.270679	0.270679	0.53533	0.53533	0.260856
30	KEGG	Pathways in cancer	1.487	330	5	266	2	1.515	0.65315	0.65315	0.562186	0.562186	1.06063
31	KEGG	Notch signaling pathway	1.241	47	1	33	0.4	2.128	0.500895	0.500895	0.647862	0.647862	0.549196
32	KEGG	MAPK signaling pathway	1.188	272	3	187	1.2	1.103	0.750932	0.750932	0.666969	0.666969	0.901969
33	KEGG	Neuroactive ligand-receptor interaction	1.171	256	4	197	1.6	1.563	0.589687	0.589687	0.673133	0.673133	0.642781
34	KEGG	SNARE interactions in vesicular transport	1.116	38	1	27	0.4	2.632	0.433593	0.433593	0.693175	0.693175	0.279942
35	KEGG	Fc epsilon RI signaling pathway	1.054	78	1	56	0.4	1.282	0.692855	0.692855	0.715903	0.715903	0.687128
36	KEGG	GnRH signaling pathway	0.966	103	1	67	0.4	0.971	0.756579	0.756579	0.748264	0.748264	0.687128
37	KEGG	Adipocytokine signaling pathway	0.957	67	1	52	0.4	1.493	0.665772	0.665772	0.751573	0.751573	0.550684
38	KEGG	Gap junction	0.869	96	1	66	0.4	1.042	0.751376	0.751376	0.783804	0.783804	0.582817
39	KEGG	ECM-receptor interaction	0.804	84	1	71	0.4	1.19	0.776327	0.776327	0.807354	0.807354	0.550684
40	KEGG	Alzheimer''s disease	0.804	178	2	99	0.8	1.124	0.614128	0.614128	0.807354	0.807354	0.315952
41	KEGG	Hedgehog signaling pathway	0.786	57	1	43	0.4	1.754	0.595825	0.595825	0.813816	0.813816	0.26801
42	KEGG	B cell receptor signaling pathway	0.781	65	1	48	0.4	1.538	0.636312	0.636312	0.815605	0.815605	0.3294
43	KEGG	p53 signaling pathway	0.709	69	1	49	0.4	1.449	0.643911	0.643911	0.841061	0.841061	0.268525
44	KEGG	Basal cell carcinoma	0.697	55	1	50	0.4	1.818	0.651352	0.651352	0.845237	0.845237	0.26801
45	KEGG	Small cell lung cancer	0.635	86	1	64	0.4	1.163	0.740636	0.740636	0.866445	0.866445	0.335123
46	KEGG	Parkinson''s disease	0.558	137	1	75	0.4	0.73	0.794479	0.794479	0.891725	0.891725	0.32817
47	KEGG	Huntington''s disease	0.412	189	1	119	0.4	0.529	0.919147	0.919147	0.935202	0.935202	0.32817

## Sheet: Lung_3_H5N1
Supplementary Table 8B: Pathway Express analysis of the duck response to H5N1 in the lung
Rank	Pathway Name	Impact Factor	#Genes in Pathway	#Input Genes in Pathway	#Pathway Genes on Chip	%InputGenes in Pathway	%PathwayGenes in Input	p-value	corrected p-value	gamma p-value	corrected gamma p-value	Sum(PF)
1	ECM-receptor interaction	25.244	84	25	71	2.741	29.762	3.0199e-11	3.0199e-11	2.85562e-10	2.85562e-10	1.02055
2	Focal adhesion	16.411	203	32	157	3.509	15.764	2.06415e-07	2.06415e-07	1.29902e-06	1.29902e-06	1.01727
3	Adherens junction	13.131	78	9	60	0.987	11.538	0.0360494	0.0360494	2.8019e-05	2.8019e-05	9.80832
4	Cytokine-cytokine receptor interaction	13.114	263	25	131	2.741	9.506	1.46907e-05	1.46907e-05	2.84651e-05	2.84651e-05	1.98536
5	Phosphatidylinositol signaling system	12.396	76	4	63	0.439	5.263	0.714598	0.714598	5.53937e-05	5.53937e-05	12.0597
6	Leukocyte transendothelial migration	10.857	119	18	89	1.974	15.126	0.000103854	0.000103854	0.000228475	0.000228475	1.68483
7	Pathways in cancer	10.295	330	38	266	4.167	11.515	0.000111564	0.000111564	0.00038179	0.00038179	1.19421
8	Toll-like receptor signaling pathway	9.443	102	13	62	1.425	12.745	0.000644356	0.000644356	0.000827528	0.000827528	2.09611
9	Antigen processing and presentation	8.115	89	2	28	0.219	2.247	0.638533	0.638533	0.00272557	0.00272557	7.6668
10	Bladder cancer	7.34	42	8	30	0.877	19.048	0.00138763	0.00138763	0.00541308	0.00541308	0.759845
11	Ribosome	7.124	101	13	66	1.425	12.871	0.00119594	0.00119594	0.00654419	0.00654419	0.395234
12	PPAR signaling pathway	6.084	70	10	52	1.096	14.286	0.00512098	0.00512098	0.0161447	0.0161447	0.809386
13	Cell adhesion molecules (CAMs)	5.937	134	13	85	1.425	9.701	0.0114141	0.0114141	0.0183132	0.0183132	1.4645
14	Jak-STAT signaling pathway	5.788	155	14	91	1.535	9.032	0.00841034	0.00841034	0.0207991	0.0207991	1.00924
15	Hematopoietic cell lineage	5.466	87	8	40	0.877	9.195	0.00928961	0.00928961	0.027339	0.027339	0.786802
16	Complement and coagulation cascades	4.665	69	6	41	0.658	8.696	0.0871821	0.0871821	0.05336	0.05336	2.22483
17	Tight junction	4.657	135	7	96	0.768	5.185	0.600273	0.600273	0.0537127	0.0537127	4.14672
18	Melanogenesis	4.63	102	9	81	0.987	8.824	0.159785	0.159785	0.0549193	0.0549193	2.79594
19	p53 signaling pathway	4.31	69	8	49	0.877	11.594	0.0299121	0.0299121	0.0713321	0.0713321	0.800644
20	Natural killer cell mediated cytotoxicity	4.101	135	9	62	0.987	6.667	0.0432917	0.0432917	0.0844527	0.0844527	0.961543
21	B cell receptor signaling pathway	4.002	65	7	48	0.768	10.769	0.0686487	0.0686487	0.0914318	0.0914318	1.32324
22	Small cell lung cancer	3.781	86	9	64	0.987	10.465	0.0514502	0.0514502	0.109006	0.109006	0.814096
23	Epithelial cell signaling in Helicobacter pylori infection	3.745	68	7	56	0.768	10.294	0.129769	0.129769	0.112151	0.112151	1.70261
24	Melanoma	3.727	71	7	59	0.768	9.859	0.157969	0.157969	0.113755	0.113755	1.88146
25	Vibrio cholerae infection	3.707	62	6	48	0.658	9.677	0.15391	0.15391	0.115562	0.115562	1.83564
26	TGF-beta signaling pathway	3.677	87	9	66	0.987	10.345	0.0605564	0.0605564	0.118322	0.118322	0.872466
27	Type II diabetes mellitus	3.676	45	3	31	0.329	6.667	0.421805	0.421805	0.118415	0.118415	2.81285
28	Taste transduction	3.586	53	1	22	0.11	1.887	0.824229	0.824229	0.127073	0.127073	3.3928
29	Acute myeloid leukemia	3.563	59	4	42	0.439	6.78	0.396557	0.396557	0.129378	0.129378	2.63773
30	Axon guidance	3.488	129	12	103	1.316	9.302	0.0899626	0.0899626	0.137162	0.137162	1.07917
31	Adipocytokine signaling pathway	3.343	67	6	52	0.658	8.955	0.199759	0.199759	0.153442	0.153442	1.73259
32	Calcium signaling pathway	3.236	182	14	134	1.535	7.692	0.138576	0.138576	0.166563	0.166563	1.25916
33	Systemic lupus erythematosus	3.197	144	3	36	0.329	2.083	0.521719	0.521719	0.171593	0.171593	2.54644
34	Hedgehog signaling pathway	3.185	57	6	43	0.658	10.526	0.104293	0.104293	0.173168	0.173168	0.924807
35	Long-term potentiation	3.178	73	3	50	0.329	4.11	0.742458	0.742458	0.174093	0.174093	2.88049
36	Glioma	3.147	65	6	48	0.658	9.231	0.15391	0.15391	0.178242	0.178242	1.27608
37	Fc epsilon RI signaling pathway	2.949	78	7	56	0.768	8.974	0.129769	0.129769	0.206896	0.206896	0.906638
38	Pancreatic cancer	2.793	72	7	56	0.768	9.722	0.129769	0.129769	0.232273	0.232273	0.751334
39	$hsa05131$	2.704	54	4	31	0.439	7.407	0.205905	0.205905	0.247935	0.247935	1.12394
40	Pathogenic Escherichia coli infection	2.704	54	4	31	0.439	7.407	0.205905	0.205905	0.247935	0.247935	1.12394
41	Thyroid cancer	2.701	29	3	23	0.329	10.345	0.25203	0.25203	0.248479	0.248479	1.32289
42	MAPK signaling pathway	2.658	272	15	187	1.645	5.515	0.45128	0.45128	0.256383	0.256383	1.8628
43	GnRH signaling pathway	2.639	103	6	67	0.658	5.825	0.399738	0.399738	0.259943	0.259943	1.72222
44	Wnt signaling pathway	2.592	152	10	113	1.096	6.579	0.354667	0.354667	0.268934	0.268934	1.55541
45	Cell cycle	2.532	118	9	81	0.987	7.627	0.159785	0.159785	0.280794	0.280794	0.697734
46	Type I diabetes mellitus	2.429	44	2	14	0.219	4.545	0.288094	0.288094	0.30218	0.30218	1.18488
47	Gap junction	2.403	96	5	66	0.548	5.208	0.568843	0.568843	0.307788	0.307788	1.83864
48	Insulin signaling pathway	2.37	138	5	103	0.548	3.623	0.899775	0.899775	0.31503	0.31503	2.26406
49	Maturity onset diabetes of the young	2.359	24	1	16	0.11	4.167	0.717503	0.717503	0.317475	0.317475	2.02686
50	Prostate cancer	2.241	90	7	71	0.768	7.778	0.292569	0.292569	0.344687	0.344687	1.01185
51	VEGF signaling pathway	2.235	74	5	54	0.548	6.757	0.391299	0.391299	0.34612	0.34612	1.297
52	Cardiac muscle contraction	2.22	87	4	39	0.439	4.598	0.343469	0.343469	0.349721	0.349721	1.15122
53	Regulation of actin cytoskeleton	2.195	217	12	162	1.316	5.53	0.578805	0.578805	0.355791	0.355791	1.64843
54	Basal cell carcinoma	2.181	55	4	50	0.439	7.273	0.532442	0.532442	0.359226	0.359226	1.55057
55	T cell receptor signaling pathway	2.176	108	8	85	0.877	7.407	0.316759	0.316759	0.360459	0.360459	1.02621
56	Parkinson''s disease	2.112	137	7	75	0.768	5.109	0.3424	0.3424	0.376539	0.376539	1.03981
57	Chronic myeloid leukemia	1.999	75	6	56	0.658	8	0.249901	0.249901	0.406277	0.406277	0.612745
58	Renal cell carcinoma	1.97	69	6	63	0.658	8.696	0.34423	0.34423	0.414187	0.414187	0.903153
59	Nucleotide excision repair	1.943	44	4	33	0.439	9.091	0.238988	0.238988	0.421654	0.421654	0.511744
60	Notch signaling pathway	1.848	47	3	33	0.329	6.383	0.462791	0.462791	0.448708	0.448708	1.07778
61	Long-term depression	1.562	75	2	54	0.219	2.667	0.923947	0.923947	0.537293	0.537293	1.48287
62	ABC transporters	1.479	44	3	31	0.329	6.818	0.421805	0.421805	0.564878	0.564878	0.616206
63	Colorectal cancer	1.426	84	6	70	0.658	7.143	0.441242	0.441242	0.58289	0.58289	0.607448
64	Non-small cell lung cancer	1.328	54	3	43	0.329	5.556	0.644013	0.644013	0.616936	0.616936	0.887561
65	ErbB signaling pathway	1.318	87	4	67	0.439	4.598	0.758805	0.758805	0.620459	0.620459	1.04211
66	Amyotrophic lateral sclerosis (ALS)	1.311	56	1	39	0.11	1.786	0.954238	0.954238	0.622931	0.622931	1.26388
67	Huntington''s disease	1.151	189	8	119	0.877	4.233	0.690634	0.690634	0.680405	0.680405	0.780995
68	Circadian rhythm	1.115	13	1	11	0.11	7.692	0.580576	0.580576	0.693541	0.693541	0.571496
69	Neuroactive ligand-receptor interaction	1.108	256	13	197	1.425	5.078	0.740534	0.740534	0.696101	0.696101	0.807133
70	Primary immunodeficiency	1.014	35	2	27	0.219	5.714	0.618535	0.618535	0.730609	0.730609	0.533299
71	mTOR signaling pathway	0.927	52	2	40	0.219	3.846	0.818303	0.818303	0.762589	0.762589	0.726414
72	Apoptosis	0.893	89	2	56	0.219	2.247	0.933132	0.933132	0.775043	0.775043	0.824196
73	Ubiquitin mediated proteolysis	0.753	138	6	105	0.658	4.348	0.818091	0.818091	0.825578	0.825578	0.552396
74	Base excision repair	0.683	36	1	20	0.11	2.778	0.794104	0.794104	0.850082	0.850082	0.452877
75	Alzheimer''s disease	0.605	178	5	99	0.548	2.809	0.879973	0.879973	0.876449	0.876449	0.47704
76	DNA replication	0.579	36	1	27	0.11	2.778	0.881657	0.881657	0.884964	0.884964	0.452877
77	Endometrial cancer	0.572	52	1	43	0.11	1.923	0.966667	0.966667	0.88723	0.88723	0.538066
