# Supplementary material for: A comparative analysis of host responses to avian influenza infection in ducks and chickens highlights a role for the interferon-induced transmembrane proteins in viral resistance
Source: BMC Genomics. 2015 Aug 4;16(1):574. doi: 10.1186/s12864-015-1778-8 (PMC4523026; doi:10.1186/s12864-015-1778-8)
Supplement: Additional file 20: Table S9. — DAVID analysis of genes clustering with expression of IFITM1 and IFITM2. (XLSX 16 kb) [file 12864_2015_1778_MOESM20_ESM.xlsx]

## Sheet: IFITM1_2_cluster
Supplementary Table 9. DAVID analysis of genes clustering with IFITM1 and IFITM2
Annotation Cluster	Enrichment Score	Category	Term	p-value	Genes	Fold Enrichment	Bonferroni	Benjamini	FDR
Cluster 1	3.04298	SP_PIR_KEYWORDS	Antiviral defense	7.64233e-08	DDX58, ISG15, ZC3HAV1, IRF7, TRIM25, STAT1	53.1843	5.27319e-06	5.27319e-06	7.88586e-05
		GOTERM_BP_FAT	GO:0009615~response to virus	1.16498e-06	DDX58, ISG15, ZC3HAV1, IRF7, STAT1, IFI35	29.7864	0.00024811	0.00024811	0.00147522
		SP_PIR_KEYWORDS	host-virus interaction	0.0137236	ISG15, IRF7, TRIM25, STAT1	7.71328	0.614605	0.127343	13.2891
		SP_PIR_KEYWORDS	isopeptide bond	0.0185	ISG15, TRIM25, STAT1, NKTR	6.89118	0.724303	0.133386	17.5257
		SP_PIR_KEYWORDS	ubl conjugation	0.0846281	DDX58, TRIM25, STAT1, NKTR	3.73858	0.99776	0.317049	59.8451
		GOTERM_MF_FAT	GO:0003700~transcription factor activity	0.288682	ETV7, IRF7, TRIM25, STAT1	2.0486	1	0.776601	96.9279
Cluster 2	2.30279	KEGG_PATHWAY	hsa04622:RIG-I-like receptor signaling pathway	4.17271e-06	DDX58, ISG15, IRF7, TRIM25, DHX58	35.8099	4.58988e-05	4.58988e-05	0.00259935
		SP_PIR_KEYWORDS	innate immunity	0.00837325	DDX58, TRIM25, DHX58	21.1374	0.440206	0.135018	8.31071
		SP_PIR_KEYWORDS	immune response	0.0593717	DDX58, TRIM25, DHX58	7.36033	0.98535	0.296679	46.8248
		UP_SEQ_FEATURE	mutagenesis site	0.296454	DDX58, ZCCHC11, RQCD1, TRIM25, STAT1, DHX58	1.60221	1	0.999925	98.3793
Cluster 3	1.79969	UP_SEQ_FEATURE	zinc finger region:RING-type	0.00608881	DTX3L, TRIM25, RNF135, RNF213	10.4016	0.561547	0.561547	6.90983
		INTERPRO	IPR018957:Zinc finger, C3HC4 RING-type	0.00857416	DTX3L, TRIM25, RNF135, RNF213	9.13322	0.462056	0.462056	8.57317
		INTERPRO	IPR017907:Zinc finger, RING-type, conserved site	0.0149187	DTX3L, TRIM25, RNF135, RNF213	7.43705	0.661165	0.417905	14.4831
		INTERPRO	IPR001841:Zinc finger, RING-type	0.0172872	DTX3L, TRIM25, RNF135, RNF213	7.03505	0.715084	0.34198	16.5992
		SP_PIR_KEYWORDS	zinc-finger	0.0282383	ZCCHC11, PARP12, ZC3HAV1, DTX3L, TRIM25, PHF11, RNF135, RNF213	2.55912	0.861444	0.164462	25.5896
		SMART	SM00184:RING	0.0418647	DTX3L, TRIM25, RNF135, RNF213	4.90757	0.609707	0.609707	28.445
Cluster 4	1.14664	SP_PIR_KEYWORDS	zinc	0.0117175	DDX58, ZCCHC11, PARP12, ZC3HAV1, DTX3L, TRIM25, PHF11, RNF135, RNF213, DHX58	2.5106	0.556599	0.150117	11.4518
		GOTERM_MF_FAT	GO:0008270~zinc ion binding	0.0234735	DDX58, ZCCHC11, PARP12, ZC3HAV1, DTX3L, TRIM25, PHF11, RNF135, RNF213, DHX58	2.16074	0.79148	0.79148	21.5622
		SP_PIR_KEYWORDS	zinc-finger	0.0282383	ZCCHC11, PARP12, ZC3HAV1, DTX3L, TRIM25, PHF11, RNF135, RNF213	2.55912	0.861444	0.164462	25.5896
		SP_PIR_KEYWORDS	metal-binding	0.0683799	DDX58, ZCCHC11, PARP12, ZC3HAV1, DTX3L, TRIM25, PHF11, RNF135, RNF213, DHX58	1.84916	0.992458	0.31336	51.8511
		GOTERM_MF_FAT	GO:0046914~transition metal ion binding	0.0687087	DDX58, ZCCHC11, PARP12, ZC3HAV1, DTX3L, TRIM25, PHF11, RNF135, RNF213, DHX58	1.79298	0.990887	0.691033	51.7032
		GOTERM_MF_FAT	GO:0046872~metal ion binding	0.251355	DDX58, ZCCHC11, PARP12, ZC3HAV1, DTX3L, TRIM25, PHF11, RNF135, STAT1, RNF213, DHX58	1.32677	1	0.852014	94.8174
		GOTERM_MF_FAT	GO:0043169~cation binding	0.262004	DDX58, ZCCHC11, PARP12, ZC3HAV1, DTX3L, TRIM25, PHF11, RNF135, STAT1, RNF213, DHX58	1.31438	1	0.811939	95.5236
		GOTERM_MF_FAT	GO:0043167~ion binding	0.279318	DDX58, ZCCHC11, PARP12, ZC3HAV1, DTX3L, TRIM25, PHF11, RNF135, STAT1, RNF213, DHX58	1.29517	1	0.786518	96.4883
Cluster 5	1.12886	INTERPRO	IPR003593:ATPase, AAA+ type, core	0.0292941	DDX58, TOR2A, RNF213	10.8457	0.882426	0.414431	26.6165
		SMART	SM00382:AAA	0.054921	DDX58, TOR2A, RNF213	7.56583	0.711398	0.462783	35.7305
		GOTERM_MF_FAT	GO:0000166~nucleotide binding	0.255214	DDX58, TOR2A, MOV10, OASL, RNF213, DHX58, CMPK2	1.55698	1	0.829317	95.0841
