# Supplementary material for: A comparative analysis of host responses to avian influenza infection in ducks and chickens highlights a role for the interferon-induced transmembrane proteins in viral resistance
Source: BMC Genomics. 2015 Aug 4;16(1):574. doi: 10.1186/s12864-015-1778-8 (PMC4523026; doi:10.1186/s12864-015-1778-8)
Supplement: Additional file 21: Table S10. — DAVID analysis of genes clustering with expression of IFITM3. (XLSX 17 kb) [file 12864_2015_1778_MOESM21_ESM.xlsx]

## Sheet: IFITM3_cluster
Supplementary Table 10. DAVID analysis of genes clustering with IFITM3
Annotation Cluster	Enrichment Score	Category	Term	p-value	Genes	Fold Enrichment	Bonferroni	Benjamini	FDR
Cluster 1	1.35137	GOTERM_CC_FAT	GO:0005783~endoplasmic reticulum	0.00580922	BAK1, ARHGAP32, SLC35D1, TMEM98, PDIA5, MAN1A1, CTSH, ACSL5	3.43602	0.508745	0.508745	6.488
		GOTERM_CC_FAT	GO:0031090~organelle membrane	0.109322	BAK1, ARHGAP32, SLC35D1, MAN1A1, BDH1, ACSL5	2.25724	0.999999	0.905016	73.6306
		SP_PIR_KEYWORDS	endoplasmic reticulum	0.139011	ARHGAP32, SLC35D1, PDIA5, ACSL5	2.99751	1	0.836518	82.1065
Cluster 2	1.17057	SP_PIR_KEYWORDS	sh3 domain	0.0557813	ARHGAP32, DLG3, CD2AP	7.63294	0.999037	0.75068	48.3084
		INTERPRO	IPR001452:Src homology-3 domain	0.0698961	ARHGAP32, DLG3, CD2AP	6.70382	0.999601	0.926357	55.7754
		SMART	SM00326:SH3	0.0789508	ARHGAP32, DLG3, CD2AP	6.0892	0.915183	0.915183	50.3699
Annotation Cluster 3	1.07913	GOTERM_BP_FAT	GO:0016337~cell-cell adhesion	0.0171138	DAB1, PTPRF, TSTA3, CD2AP	7.00207	0.999983	0.974255	22.6615
		GOTERM_BP_FAT	GO:0007155~cell adhesion	0.0484126	DAB1, PTPRF, PTK2B, TSTA3, CD2AP	3.45102	1	0.98065	52.2288
		GOTERM_BP_FAT	GO:0022610~biological adhesion	0.0486244	DAB1, PTPRF, PTK2B, TSTA3, CD2AP	3.4461	1	0.970474	52.3869
		GOTERM_BP_FAT	GO:0016477~cell migration	0.104354	DAB1, PTK2B, CD2AP	5.25155	1	0.990655	80.6154
		GOTERM_BP_FAT	GO:0048870~cell motility	0.124466	DAB1, PTK2B, CD2AP	4.72127	1	0.990873	86.1765
		GOTERM_BP_FAT	GO:0051674~localization of cell	0.124466	DAB1, PTK2B, CD2AP	4.72127	1	0.990873	86.1765
		GOTERM_CC_FAT	GO:0048471~perinuclear region of cytoplasm	0.14605	DAB1, PTK2B, CD2AP	4.29503	1	0.854294	83.7618
		GOTERM_BP_FAT	GO:0006928~cell motion	0.244714	DAB1, PTK2B, CD2AP	3.05143	1	0.995524	98.4674
Cluster 4	1.02667	GOTERM_BP_FAT	GO:0008219~cell death	0.0127361	BAK1, BCL2L14, LITAF, PTK2B, ARHGEF18, TSTA3	4.03179	0.999712	0.999712	17.3718
		GOTERM_BP_FAT	GO:0016265~death	0.0130961	BAK1, BCL2L14, LITAF, PTK2B, ARHGEF18, TSTA3	4.00395	0.999772	0.984885	17.8193
		GOTERM_BP_FAT	GO:0006915~apoptosis	0.0302066	BAK1, BCL2L14, LITAF, PTK2B, ARHGEF18	4.01281	1	0.979789	36.6577
		GOTERM_BP_FAT	GO:0012501~programmed cell death	0.0316692	BAK1, BCL2L14, LITAF, PTK2B, ARHGEF18	3.95371	1	0.967	38.0651
		SP_PIR_KEYWORDS	Apoptosis	0.152279	BAK1, BCL2L14, LITAF	4.20713	1	0.837526	85.0323
		GOTERM_CC_FAT	GO:0005829~cytosol	0.196516	BAK1, BCL2L14, SPTBN5, ARHGEF18, GALE, SULT1E1	1.8601	1	0.851425	91.9473
		GOTERM_BP_FAT	GO:0043065~positive regulation of apoptosis	0.21133	BAK1, PTPRF, ARHGEF18	3.37076	1	0.998591	97.082
		GOTERM_BP_FAT	GO:0043068~positive regulation of programmed cell death	0.21354	BAK1, PTPRF, ARHGEF18	3.34741	1	0.997782	97.2014
		GOTERM_BP_FAT	GO:0042981~regulation of apoptosis	0.214447	BAK1, BCL2L14, PTPRF, ARHGEF18	2.4037	1	0.997272	97.2491
		GOTERM_BP_FAT	GO:0010942~positive regulation of cell death	0.215015	BAK1, PTPRF, ARHGEF18	3.33202	1	0.996663	97.2785
		GOTERM_BP_FAT	GO:0043067~regulation of programmed cell death	0.218673	BAK1, BCL2L14, PTPRF, ARHGEF18	2.38001	1	0.995536	97.4613
		GOTERM_BP_FAT	GO:0010941~regulation of cell death	0.220262	BAK1, BCL2L14, PTPRF, ARHGEF18	2.37125	1	0.99488	97.5371
Cluster 5	0.968915	GOTERM_MF_FAT	GO:0032403~protein complex binding	0.00682176	ACVR2A, PTPRF, PTK2B, CD2AP	9.8133	0.646708	0.646708	7.86631
		GOTERM_BP_FAT	GO:0006793~phosphorus metabolic process	0.125248	ACVR2A, RNASEL, TNIK, PTPRF, PTK2B	2.48275	1	0.988659	86.3592
		GOTERM_BP_FAT	GO:0006796~phosphate metabolic process	0.125248	ACVR2A, RNASEL, TNIK, PTPRF, PTK2B	2.48275	1	0.988659	86.3592
		GOTERM_BP_FAT	GO:0007167~enzyme linked receptor protein signaling pathway	0.148217	ACVR2A, PTPRF, PTK2B	4.2381	1	0.992238	90.8207
		GOTERM_BP_FAT	GO:0007166~cell surface receptor linked signal transduction	0.901749	ACVR2A, PTPRF, PTK2B	0.780942	1	1	100
Cluster 6	0.909485	GOTERM_BP_FAT	GO:0001932~regulation of protein amino acid phosphorylation	0.0463109	ACVR2A, BAK1, PTK2B	8.3782	1	0.986543	50.6338
		GOTERM_BP_FAT	GO:0042325~regulation of phosphorylation	0.0644737	ACVR2A, BAK1, DAB1, PTK2B	4.14715	1	0.985573	62.9224
		GOTERM_BP_FAT	GO:0019220~regulation of phosphate metabolic process	0.0709225	ACVR2A, BAK1, DAB1, PTK2B	3.98468	1	0.985783	66.5505
		GOTERM_BP_FAT	GO:0051174~regulation of phosphorus metabolic process	0.0709225	ACVR2A, BAK1, DAB1, PTK2B	3.98468	1	0.985783	66.5505
		GOTERM_BP_FAT	GO:0003006~reproductive developmental process	0.0956066	ACVR2A, BAK1, PTK2B	5.53217	1	0.989592	77.5977
		GOTERM_BP_FAT	GO:0031399~regulation of protein modification process	0.116567	ACVR2A, BAK1, PTK2B	4.91332	1	0.990311	84.1989
		GOTERM_BP_FAT	GO:0008283~cell proliferation	0.215753	ACVR2A, BAK1, PTK2B	3.32438	1	0.995995	97.3164
		GOTERM_BP_FAT	GO:0032268~regulation of cellular protein metabolic process	0.243968	ACVR2A, BAK1, PTK2B	3.05787	1	0.996145	98.4447
		GOTERM_BP_FAT	GO:0043085~positive regulation of catalytic activity	0.278391	BAK1, DAB1, PTK2B	2.78736	1	0.997338	99.2228
		GOTERM_BP_FAT	GO:0044093~positive regulation of molecular function	0.327723	BAK1, DAB1, PTK2B	2.47343	1	0.999102	99.7292
