# Supplementary material for: A comparative analysis of host responses to avian influenza infection in ducks and chickens highlights a role for the interferon-induced transmembrane proteins in viral resistance
Source: BMC Genomics. 2015 Aug 4;16(1):574. doi: 10.1186/s12864-015-1778-8 (PMC4523026; doi:10.1186/s12864-015-1778-8)
Supplement: Additional file 22: Table S11. — Gene-specific primers used in cloning the duck IFITM gene sequences. (XLSX 12 kb) [file 12864_2015_1778_MOESM22_ESM.xlsx]

## Sheet: Sheet1
Supplementary Table 11. Gene-specific primers used to clone duck IFITM genes
Primer	Sequence	Predicted product size (bp)
ifitm1ex2outer-rev	GCTGATGGTGGAGCAGGTTGAC	392
ifitm1ex2inner-rev	GGCGATGATGAGGATGATGAAG
ifitm2ex2outer-rev	TGATGACAGCCACGAAGACAGC	393
ifitm2ex2inner-rev	GCAACGATCACGGTGACGAC
ifitm3ex2outer-rev	CACTGCCAGAATGACCACAAGG	394
ifitm3ex2inner-rev	GGTCGTTCGCCACTGTCCTATC
ifitm5cds1-for	AGGCTGGTGCAGCAGGAGAG	496
ifitm5cds1-rev	GCCACCAGTGCTGTGAAGGAAC
ifitm10ex2outer-rev	GATGAGGATGATGCAGAAGGTGG	612
ifitm10ex2inner-rev	CAGTCTTGGCATCTTCCACAGC
